# Supplementary material for: Aberrant modulation of the BRCA1 and G1/S cell cycle pathways in alcoholic hepatitis patients with Mallory Denk Bodies revealed by RNA sequencing
Source: Oncotarget. 2015 Nov 25;6(40):42491–503. doi: 10.18632/oncotarget.6382 (PMC4767447; doi:10.18632/oncotarget.6382)
Supplement: Supplementary file 2 [file oncotarget-06-42491-s002.xlsx]

## Sheet: A123 vs. C123_fold2_p005_791gen
Gene_Symbol	p-value(type)	p-value(A vs. C)	MeanRatio(A vs. C)	FoldChange(A vs. C)	FoldChange(A vs. C) (Description)
GOLGA6L17P	0.026835	0.026835	1069.6	1069.6	A up vs C
RRM2	0.0277018	0.0277018	421.278	421.278	A up vs C
INPP5D	0.0231352	0.0231352	348.4	348.4	A up vs C
HSPA2	0.00469305	0.00469305	194	194	A up vs C
LOC441242	0.0263854	0.0263854	187.5	187.5	A up vs C
CDH17	0.0377518	0.0377518	187.364	187.364	A up vs C
SLC25A36	0.0242632	0.0242632	166.333	166.333	A up vs C
FNDC1	0.0231782	0.0231782	160.308	160.308	A up vs C
SMPD3	0.000109327	0.000109327	157.4	157.4	A up vs C
HRH1	0.0142245	0.0142245	149.3	149.3	A up vs C
RAD51-AS1	0.00732363	0.00732363	147.864	147.864	A up vs C
CHST11	0.000366	0.000366	145.375	145.375	A up vs C
STX12	0.00705654	0.00705654	130.778	130.778	A up vs C
H1FX-AS1	0.0165831	0.0165831	128.167	128.167	A up vs C
IFT80	0.00342387	0.00342387	126.286	126.286	A up vs C
MANBA	0.0194789	0.0194789	122.75	122.75	A up vs C
RNGTT	0.00139166	0.00139166	118	118	A up vs C
HK3	0.00134081	0.00134081	115.556	115.556	A up vs C
SPON1	0.0460587	0.0460587	114.1	114.1	A up vs C
PLCL1	0.0488749	0.0488749	110	110	A up vs C
PHF5A	9.77e-05	9.77e-05	108.63	108.63	A up vs C
ROBO3	0.00322784	0.00322784	107.167	107.167	A up vs C
NAT9	0.0211425	0.0211425	106.4	106.4	A up vs C
RAD51B	0.00206257	0.00206257	105.267	105.267	A up vs C
KRT80	0.0297925	0.0297925	102	102	A up vs C
CDK5R1	0.0267471	0.0267471	101.571	101.571	A up vs C
GPR132	0.0419701	0.0419701	98.6538	98.6538	A up vs C
ADRA2A	0.0396543	0.0396543	98.2857	98.2857	A up vs C
OXTR	0.0318493	0.0318493	97.8333	97.8333	A up vs C
ZNF137P	0.0244482	0.0244482	96.9	96.9	A up vs C
HIRIP3	0.00193353	0.00193353	93.2222	93.2222	A up vs C
MYO3A	0.00121904	0.00121904	93	93	A up vs C
CPAMD8	0.0300801	0.0300801	90.625	90.625	A up vs C
NCRNA00185	0.0386249	0.0386249	90.15	90.15	A up vs C
PTPRO	0.01527	0.01527	88.7	88.7	A up vs C
ZNRD1-AS1	0.00668862	0.00668862	88.1818	88.1818	A up vs C
FRG1	0.00036149	0.00036149	87.7	87.7	A up vs C
LINC00836	0.0433493	0.0433493	87.5333	87.5333	A up vs C
GIMAP1	0.00641014	0.00641014	86.2	86.2	A up vs C
DLG4	0.030357	0.030357	82	82	A up vs C
RASEF	0.0105085	0.0105085	81.8889	81.8889	A up vs C
SLC2A1	0.0291786	0.0291786	80.25	80.25	A up vs C
LINC00152	0.00532951	0.00532951	79.4167	79.4167	A up vs C
COL15A1	0.0248294	0.0248294	76.6667	76.6667	A up vs C
PIEZO2	0.00344967	0.00344967	76.5455	76.5455	A up vs C
VRK2	0.00360985	0.00360985	75.4286	75.4286	A up vs C
C11orf84	0.00480596	0.00480596	75.4286	75.4286	A up vs C
DTX3	0.00209574	0.00209574	75	75	A up vs C
LINC01312	0.0391097	0.0391097	74.75	74.75	A up vs C
CALCRL	0.00149804	0.00149804	72.375	72.375	A up vs C
GPD1L	0.0312006	0.0312006	71.5714	71.5714	A up vs C
STXBP1	0.0336327	0.0336327	71.069	71.069	A up vs C
PAK6	0.0402507	0.0402507	70.2308	70.2308	A up vs C
ZSCAN9	0.0134196	0.0134196	70.2	70.2	A up vs C
CD99P1	0.00951986	0.00951986	69.8846	69.8846	A up vs C
DYRK2	0.00119195	0.00119195	68.7143	68.7143	A up vs C
EDNRA	3.58e-05	3.58e-05	67.6154	67.6154	A up vs C
CCR7	0.0260218	0.0260218	66.4615	66.4615	A up vs C
VPS45	0.00620516	0.00620516	63.0789	63.0789	A up vs C
PIPSL	0.00610223	0.00610223	62.5556	62.5556	A up vs C
DYDC2	0.0328803	0.0328803	61.8125	61.8125	A up vs C
HIC2	0.000812425	0.000812425	61.5455	61.5455	A up vs C
CELF5	0.0122997	0.0122997	60.8	60.8	A up vs C
ZNF501	0.0274182	0.0274182	59.125	59.125	A up vs C
C22orf34	0.0473987	0.0473987	59.0156	59.0156	A up vs C
B3GALNT1	0.00818013	0.00818013	58.75	58.75	A up vs C
RNF24	0.0382322	0.0382322	58.5556	58.5556	A up vs C
IGSF21	0.00435963	0.00435963	58.2143	58.2143	A up vs C
TUBB3	0.00457809	0.00457809	58.1154	58.1154	A up vs C
TTC21A	5.77e-06	5.77e-06	57.4167	57.4167	A up vs C
MYBL1	0.00111839	0.00111839	57.2	57.2	A up vs C
LINC00324	0.0327126	0.0327126	57	57	A up vs C
LAMP5	0.0002704	0.0002704	56.8667	56.8667	A up vs C
AGTPBP1	0.0449412	0.0449412	56.1579	56.1579	A up vs C
SLC39A10	0.000640382	0.000640382	56.1111	56.1111	A up vs C
P2RY8	0.0280961	0.0280961	55.9	55.9	A up vs C
RIC3	0.020274	0.020274	55	55	A up vs C
C19orf57	0.037799	0.037799	54.75	54.75	A up vs C
AARSD1	2.28e-06	2.28e-06	54.4286	54.4286	A up vs C
PTGIR	0.0410887	0.0410887	53.75	53.75	A up vs C
CD19	0.027566	0.027566	52.6429	52.6429	A up vs C
KRT8P41	0.0423846	0.0423846	52.2963	52.2963	A up vs C
LINC00842	0.0019236	0.0019236	52.1471	52.1471	A up vs C
PDE1A	0.00163825	0.00163825	50.871	50.871	A up vs C
ZNF367	0.00237931	0.00237931	50.8571	50.8571	A up vs C
ZNF700	0.00613984	0.00613984	50.5882	50.5882	A up vs C
IKZF1	0.00604817	0.00604817	50.4615	50.4615	A up vs C
HTR7P1	0.0373608	0.0373608	49.6406	49.6406	A up vs C
BDKRB2	0.0054274	0.0054274	49.2632	49.2632	A up vs C
CPNE5	0.00492107	0.00492107	49.0714	49.0714	A up vs C
GNG2	0.0129814	0.0129814	49	49	A up vs C
TYW1B	6.18e-05	6.18e-05	48.8	48.8	A up vs C
ZNF135	0.040127	0.040127	48.3833	48.3833	A up vs C
DGCR14	0.000454608	0.000454608	48.3333	48.3333	A up vs C
KCNQ1	0.00076397	0.00076397	47.8125	47.8125	A up vs C
NOP14-AS1	0.0012072	0.0012072	47.5714	47.5714	A up vs C
LIN7A	0.0262425	0.0262425	47.4	47.4	A up vs C
FBXL2	0.000134446	0.000134446	47.3	47.3	A up vs C
PLA2G5	0.00142923	0.00142923	46.8148	46.8148	A up vs C
EPS8L1	0.00988014	0.00988014	46.6522	46.6522	A up vs C
LOC100288123	0.00128956	0.00128956	46.5882	46.5882	A up vs C
ZNF691	0.00881564	0.00881564	46.5882	46.5882	A up vs C
CLEC5A	0.00038447	0.00038447	46.5	46.5	A up vs C
ZRSR2	0.00914462	0.00914462	46.4242	46.4242	A up vs C
KDM4E	0.0319064	0.0319064	46.2857	46.2857	A up vs C
C2CD5	0.0218528	0.0218528	46.2353	46.2353	A up vs C
SUMF1	0.0167107	0.0167107	46	46	A up vs C
ETAA1	0.0329052	0.0329052	45.4667	45.4667	A up vs C
SYNGR3	0.0219614	0.0219614	45.4286	45.4286	A up vs C
RGS1	0.035661	0.035661	45.3611	45.3611	A up vs C
BAX	0.00131103	0.00131103	45.25	45.25	A up vs C
RRP8	0.0160995	0.0160995	44.8276	44.8276	A up vs C
POLR3F	0.016942	0.016942	44.7308	44.7308	A up vs C
IL17RE	0.0199728	0.0199728	44.6364	44.6364	A up vs C
CACNB3	0.00117405	0.00117405	44.6111	44.6111	A up vs C
VSIG10	6.06e-05	6.06e-05	44.14	44.14	A up vs C
CORO2B	0.0139121	0.0139121	44.0667	44.0667	A up vs C
CCDC102A	0.0141265	0.0141265	43.8182	43.8182	A up vs C
SPEG	0.0309907	0.0309907	43.8095	43.8095	A up vs C
PCGF1	0.0115188	0.0115188	43.5938	43.5938	A up vs C
PSMD14	0.000215021	0.000215021	43.1875	43.1875	A up vs C
LOC102723426	0.0491437	0.0491437	42	42	A up vs C
NDN	4.18e-06	4.18e-06	41.5769	41.5769	A up vs C
SEZ6L2	0.00820581	0.00820581	41.4167	41.4167	A up vs C
PLA2R1	0.00549054	0.00549054	41.2	41.2	A up vs C
KLHL26	0.000413048	0.000413048	40.9444	40.9444	A up vs C
ZWINT	0.0239252	0.0239252	40.7368	40.7368	A up vs C
EXOSC7	0.00274747	0.00274747	40.0741	40.0741	A up vs C
LOC100133315	0.0467639	0.0467639	39.9231	39.9231	A up vs C
KCNS3	0.0248591	0.0248591	39.4762	39.4762	A up vs C
XK	0.0150195	0.0150195	39.1	39.1	A up vs C
ERCC8	0.0365504	0.0365504	39	39	A up vs C
ADAT3	0.0493506	0.0493506	38.1765	38.1765	A up vs C
SMCO4	0.00654748	0.00654748	37.8247	37.8247	A up vs C
RPS6KA5	0.00744731	0.00744731	37.3846	37.3846	A up vs C
FBXO4	0.00445713	0.00445713	37.1053	37.1053	A up vs C
LOC101929743	0.0404089	0.0404089	36.6604	36.6604	A up vs C
TEC	0.000522073	0.000522073	36.5385	36.5385	A up vs C
AGAP5	0.00134384	0.00134384	36.4255	36.4255	A up vs C
ZNF571	0.00392912	0.00392912	36	36	A up vs C
SLC19A2	0.0321179	0.0321179	36	36	A up vs C
UGT2A3	0.0103408	0.0103408	35.6512	35.6512	A up vs C
DIS3L2	0.0325412	0.0325412	35.3529	35.3529	A up vs C
FUT10	0.0303548	0.0303548	35.2857	35.2857	A up vs C
SNX11	0.0114856	0.0114856	35.2727	35.2727	A up vs C
LOC100130357	0.0190964	0.0190964	34.8667	34.8667	A up vs C
PLEKHN1	0.00907089	0.00907089	34.8571	34.8571	A up vs C
C9orf156	0.00674764	0.00674764	34.3226	34.3226	A up vs C
AKR1E2	0.006954	0.006954	33.9355	33.9355	A up vs C
ENO4	0.00658004	0.00658004	32.9412	32.9412	A up vs C
LOC100130476	0.00474649	0.00474649	32.8846	32.8846	A up vs C
LOC101927040	0.0478779	0.0478779	32.7736	32.7736	A up vs C
CLEC2B	0.00116635	0.00116635	32.7273	32.7273	A up vs C
LMF1	0.00592026	0.00592026	32.6078	32.6078	A up vs C
LOC284889	0.0215104	0.0215104	32.1818	32.1818	A up vs C
LOC728323	0.0398315	0.0398315	32.0984	32.0984	A up vs C
MRPL45P2	0.0132884	0.0132884	32.0548	32.0548	A up vs C
SOHLH2	0.0297489	0.0297489	31.9615	31.9615	A up vs C
BTG3	0.0442116	0.0442116	31.5397	31.5397	A up vs C
GLDN	0.00934667	0.00934667	31.4286	31.4286	A up vs C
RASSF8-AS1	0.0115204	0.0115204	30.9808	30.9808	A up vs C
EMR1	0.0313437	0.0313437	30.8947	30.8947	A up vs C
GNG11	0.0438758	0.0438758	30.6905	30.6905	A up vs C
NFU1	0.00543032	0.00543032	30.619	30.619	A up vs C
LOC101927204	0.00879274	0.00879274	30.5294	30.5294	A up vs C
ZNF354B	0.0419624	0.0419624	30.5217	30.5217	A up vs C
CTNND2	0.0169529	0.0169529	29.8235	29.8235	A up vs C
C1orf35	0.0415672	0.0415672	29.7692	29.7692	A up vs C
FLJ22184	0.0121698	0.0121698	29.6	29.6	A up vs C
SV2A	0.0217116	0.0217116	29.3636	29.3636	A up vs C
NCR3LG1	0.017621	0.017621	29.2222	29.2222	A up vs C
C9orf163	0.00384832	0.00384832	29.2105	29.2105	A up vs C
PCP4L1	0.00248868	0.00248868	29.1765	29.1765	A up vs C
ZNF525	0.0317843	0.0317843	29.1429	29.1429	A up vs C
FAM200B	0.0220035	0.0220035	28.6744	28.6744	A up vs C
SUV39H1	0.0290478	0.0290478	28.6452	28.6452	A up vs C
KIF15	0.0276081	0.0276081	28.3	28.3	A up vs C
IL2RG	0.0024253	0.0024253	27.7813	27.7813	A up vs C
GNA15	0.0210469	0.0210469	27.6818	27.6818	A up vs C
CDKN1A	0.0430211	0.0430211	27.302	27.302	A down vs C
IFT122	0.000518047	0.000518047	27.25	27.25	A up vs C
TREM2	0.0483686	0.0483686	26.55	26.55	A up vs C
OR1K1	0.0206246	0.0206246	26.2667	26.2667	A up vs C
TRIM6	0.0360951	0.0360951	25.4356	25.4356	A up vs C
DHRS7B	0.00446696	0.00446696	24.9259	24.9259	A up vs C
TMEM67	0.0184193	0.0184193	24.7963	24.7963	A up vs C
ZNF211	0.00016454	0.00016454	24.4054	24.4054	A up vs C
CCDC91	0.00119607	0.00119607	24.1389	24.1389	A up vs C
NAP1L5	0.0193594	0.0193594	23.4828	23.4828	A up vs C
FGD1	0.0325309	0.0325309	23.3684	23.3684	A up vs C
PIANP	0.00136529	0.00136529	23.3333	23.3333	A up vs C
ARHGAP19	0.0307124	0.0307124	23.2692	23.2692	A up vs C
NHSL2	0.010449	0.010449	22.9565	22.9565	A up vs C
C15orf27	0.0211494	0.0211494	22.7143	22.7143	A up vs C
EPO	0.0198796	0.0198796	22.4762	22.4762	A up vs C
NAP1L3	0.00723732	0.00723732	22.3889	22.3889	A up vs C
FANCG	0.0447694	0.0447694	22.2143	22.2143	A up vs C
RIPK2	0.00301451	0.00301451	21.7179	21.7179	A up vs C
LOC100132356	0.0114068	0.0114068	21.6269	21.6269	A up vs C
LNPEP	7.46e-05	7.46e-05	21.6	21.6	A up vs C
C19orf83	0.0493637	0.0493637	21.5609	21.5609	A up vs C
DUSP2	0.0170484	0.0170484	21.1667	21.1667	A up vs C
GPR68	0.00246571	0.00246571	20.4	20.4	A up vs C
BCL11B	0.0316728	0.0316728	20.16	20.16	A up vs C
HAS2-AS1	0.0212335	0.0212335	20.0909	20.0909	A up vs C
ZNF502	0.00396228	0.00396228	19.6667	19.6667	A up vs C
CDKN2B	0.000963247	0.000963247	19.133	19.133	A up vs C
ZNF510	0.000239818	0.000239818	19.0938	19.0938	A up vs C
NXPE2	0.00291636	0.00291636	19.037	19.037	A up vs C
MXD3	0.0239052	0.0239052	18.4023	18.4023	A up vs C
SDS	0.0158571	0.0158571	17.9924	17.9924	A up vs C
MIOS	0.020213	0.020213	17.94	17.94	A up vs C
RAB8B	0.0290626	0.0290626	17.9381	17.9381	A up vs C
PCDHGA6	0.00399654	0.00399654	17.8889	17.8889	A up vs C
ZNHIT3	0.0196455	0.0196455	17.6477	17.6477	A up vs C
LIMK2	0.00164893	0.00164893	17.5325	17.5325	A up vs C
ZNF581	0.00222938	0.00222938	17.3415	17.3415	A up vs C
CENPF	0.00476571	0.00476571	17	17	A up vs C
EMBP1	0.00952886	0.00952886	16.95	16.95	A up vs C
LNX2	0.0369906	0.0369906	16.8908	16.8908	A up vs C
COL4A4	0.00387723	0.00387723	16.6458	16.6458	A up vs C
ZMYM6	0.0141452	0.0141452	16.6111	16.6111	A up vs C
CHMP5	0.0281786	0.0281786	16.34	16.34	A up vs C
NKIRAS1	0.000210991	0.000210991	16.2484	16.2484	A up vs C
FAM110D	0.0387258	0.0387258	16.2424	16.2424	A up vs C
COPG2	0.0101159	0.0101159	16.0625	16.0625	A up vs C
EFEMP2	0.0191657	0.0191657	15.9397	15.9397	A up vs C
LOC391322	0.00226461	0.00226461	15.7029	15.7029	A up vs C
EVX2	0.00515209	0.00515209	15.6596	15.6596	A up vs C
RNASEH1	0.0296105	0.0296105	15.457	15.457	A up vs C
SLC5A1	0.0116095	0.0116095	15.3621	15.3621	A up vs C
CSTF2	0.03912	0.03912	15.32	15.32	A up vs C
RLF	0.00573397	0.00573397	15.1129	15.1129	A up vs C
C9orf3	0.0427721	0.0427721	15.0185	15.0185	A up vs C
ZNF678	0.000580139	0.000580139	14.7083	14.7083	A up vs C
CEMP1	0.00361128	0.00361128	14.7073	14.7073	A up vs C
NEIL3	0.00275573	0.00275573	14.7	14.7	A up vs C
FAM41C	0.0283088	0.0283088	14.6449	14.6449	A up vs C
LINC00900	0.00108172	0.00108172	14.6429	14.6429	A up vs C
UBXN2A	0.0112798	0.0112798	14.4756	14.4756	A up vs C
SIRT1	0.0101636	0.0101636	14.3704	14.3704	A up vs C
NLGN2	0.0082305	0.0082305	14.2243	14.2243	A up vs C
CYYR1	0.00246428	0.00246428	14.1667	14.1667	A up vs C
LINC00869	0.000118566	0.000118566	14.0055	14.0055	A up vs C
C9orf64	0.0274813	0.0274813	13.9988	13.9988	A up vs C
ERG	0.0122366	0.0122366	13.913	13.913	A up vs C
TPX2	0.000484809	0.000484809	13.9024	13.9024	A up vs C
SLC25A12	0.00104606	0.00104606	13.7368	13.7368	A up vs C
MTERF	0.00080819	0.00080819	13.6739	13.6739	A up vs C
CHTOP	0.0432259	0.0432259	13.5328	13.5328	A up vs C
RBFA	0.00231324	0.00231324	13.404	13.404	A up vs C
ARL6IP6	0.00879037	0.00879037	13.3929	13.3929	A up vs C
KIF26B	0.00932289	0.00932289	13.3906	13.3906	A up vs C
CMAS	0.0244028	0.0244028	13.1489	13.1489	A up vs C
KRTAP5-7	0.0341225	0.0341225	13.1071	13.1071	A up vs C
SCARNA1	0.0171326	0.0171326	13.0755	13.0755	A up vs C
FAM86DP	0.00958217	0.00958217	13.0395	13.0395	A up vs C
CHST3	0.00216496	0.00216496	13.0206	13.0206	A up vs C
TPI1P3	0.0244231	0.0244231	13.0123	13.0123	A up vs C
MITF	0.000986806	0.000986806	12.9364	12.9364	A up vs C
LINC01279	0.0118834	0.0118834	12.8881	12.8881	A up vs C
ING2	0.0433167	0.0433167	12.8723	12.8723	A up vs C
LINC00998	0.00415394	0.00415394	12.8571	12.8571	A up vs C
PLCD3	0.035654	0.035654	12.8195	12.8195	A up vs C
LOC100506258	0.0174919	0.0174919	12.8043	12.8043	A up vs C
CDH4	0.0495959	0.0495959	12.7895	12.7895	A up vs C
CYP2R1	0.024733	0.024733	12.7419	12.7419	A up vs C
TGIF1	0.000759002	0.000759002	12.497	12.497	A up vs C
HCST	0.0129741	0.0129741	12.4661	12.4661	A up vs C
GLMN	0.0315196	0.0315196	12.4167	12.4167	A up vs C
BRCA1	0.0437469	0.0437469	12.3416	12.3416	A up vs C
AQP4	0.0089034	0.0089034	12.3125	12.3125	A up vs C
PELI2	0.031024	0.031024	12.2623	12.2623	A up vs C
ZC3H12A	0.0257778	0.0257778	12.2615	12.2615	A up vs C
NSRP1	0.0147409	0.0147409	12.1075	12.1075	A up vs C
TDRD6	0.0136914	0.0136914	12.093	12.093	A up vs C
GPRC5B	0.0457325	0.0457325	11.9343	11.9343	A up vs C
DPYSL3	0.0335548	0.0335548	11.9127	11.9127	A up vs C
RABGEF1	0.0199424	0.0199424	11.7648	11.7648	A up vs C
DNAJB14	0.0195157	0.0195157	11.7639	11.7639	A up vs C
WDR20	0.0132812	0.0132812	11.7485	11.7485	A up vs C
SFN	0.00801286	0.00801286	11.5195	11.5195	A up vs C
DBF4B	0.00859269	0.00859269	11.4889	11.4889	A up vs C
PCNXL2	0.0119312	0.0119312	11.4881	11.4881	A up vs C
FBXO41	0.0161895	0.0161895	11.375	11.375	A up vs C
PDE4D	0.00540309	0.00540309	11.2439	11.2439	A up vs C
PHF19	0.0083385	0.0083385	11.0388	11.0388	A up vs C
ACTG1P4	0.0013755	0.0013755	11	11	A up vs C
TMEM217	0.000109163	0.000109163	10.9884	10.9884	A up vs C
ALDH3A1	0.0178065	0.0178065	10.9231	10.9231	A up vs C
RNF6	0.0301146	0.0301146	10.811	10.811	A up vs C
CWF19L2	0.0448016	0.0448016	10.7909	10.7909	A up vs C
RASGRF2	0.00523231	0.00523231	10.7692	10.7692	A up vs C
LOC100507537	0.0421088	0.0421088	10.7581	10.7581	A up vs C
LPAR5	0.0097907	0.0097907	10.7115	10.7115	A up vs C
HOMER3	0.0472305	0.0472305	10.6963	10.6963	A up vs C
MATN4	0.0483072	0.0483072	10.641	10.641	A up vs C
SDK2	0.0335274	0.0335274	10.587	10.587	A up vs C
ADIG	0.0103996	0.0103996	10.5405	10.5405	A up vs C
DLGAP5	0.0377328	0.0377328	10.5238	10.5238	A up vs C
BIRC3	0.0285475	0.0285475	10.4907	10.4907	A up vs C
MED8	0.00353045	0.00353045	10.3228	10.3228	A up vs C
PAQR6	0.0156835	0.0156835	10.3158	10.3158	A up vs C
COL7A1	0.0017674	0.0017674	10.2941	10.2941	A up vs C
SPTY2D1	0.000506515	0.000506515	10.289	10.289	A up vs C
MMP19	0.0147475	0.0147475	10.2336	10.2336	A up vs C
LRRC16A	0.0165802	0.0165802	10.1875	10.1875	A up vs C
LOC100130691	0.0391092	0.0391092	10.1667	10.1667	A up vs C
ZNF670	0.00816491	0.00816491	10.025	10.025	A up vs C
CREB5	0.0123318	0.0123318	9.92308	9.92308	A up vs C
NCAPD3	0.0279192	0.0279192	9.91406	9.91406	A up vs C
IL18	0.0456638	0.0456638	9.86289	9.86289	A up vs C
RTEL1	0.0255912	0.0255912	9.66935	9.66935	A up vs C
VPS39	0.0449741	0.0449741	9.66839	9.66839	A up vs C
FAM212B	0.0431107	0.0431107	9.56962	9.56962	A up vs C
SCN9A	0.0117673	0.0117673	9.51613	9.51613	A up vs C
SPATA7	0.00485295	0.00485295	9.50633	9.50633	A up vs C
FAM60A	0.0062304	0.0062304	9.4989	9.4989	A up vs C
IBA57-AS1	0.02275	0.02275	9.49254	9.49254	A up vs C
SLC34A2	0.0318799	0.0318799	9.47222	9.47222	A up vs C
DNALI1	0.00373486	0.00373486	9.39048	9.39048	A up vs C
CKS2	0.0249245	0.0249245	9.33684	9.33684	A up vs C
ING3	0.0293203	0.0293203	9.33663	9.33663	A up vs C
GJD4	0.0476096	0.0476096	9.26563	9.26563	A up vs C
TMEM45B	0.0326503	0.0326503	9.25651	9.25651	A up vs C
E2F3	0.000872382	0.000872382	9.15385	9.15385	A up vs C
LSM8	0.0106982	0.0106982	9.11765	9.11765	A up vs C
UCK2	0.00183589	0.00183589	9.09402	9.09402	A up vs C
SEMA3E	0.00842312	0.00842312	9.05185	9.05185	A up vs C
STAMBP	0.00465097	0.00465097	9.04444	9.04444	A up vs C
UBD	0.007061	0.007061	9.04111	9.04111	A up vs C
MTMR1	0.00297817	0.00297817	9.01961	9.01961	A up vs C
AGPAT5	0.0111627	0.0111627	8.98333	8.98333	A up vs C
EFNA4	0.0154186	0.0154186	8.91346	8.91346	A up vs C
CDYL	0.0383739	0.0383739	8.76604	8.76604	A up vs C
DHFRL1	0.0276093	0.0276093	8.60544	8.60544	A up vs C
PIK3CB	0.0348563	0.0348563	8.59712	8.59712	A up vs C
ERCC6-PGBD3	0.00330374	0.00330374	8.58974	8.58974	A up vs C
NTF3	0.00527573	0.00527573	8.57471	8.57471	A up vs C
TMPRSS4-AS1	0.0242711	0.0242711	8.56491	8.56491	A up vs C
SEMA6C	0.00361104	0.00361104	8.5641	8.5641	A up vs C
NUTM2B	0.0023209	0.0023209	8.5329	8.5329	A up vs C
PTGS2	0.0112956	0.0112956	8.51456	8.51456	A up vs C
USP54	0.0457348	0.0457348	8.50424	8.50424	A up vs C
PPP1R16B	0.00241114	0.00241114	8.4958	8.4958	A up vs C
NUTM2G	0.0338665	0.0338665	8.43678	8.43678	A up vs C
TMEM53	0.0354131	0.0354131	8.41299	8.41299	A up vs C
SMARCD3	0.01396	0.01396	8.39073	8.39073	A up vs C
ITGB7	0.00275914	0.00275914	8.375	8.375	A up vs C
B3GAT3	0.0432616	0.0432616	8.35861	8.35861	A up vs C
CR1	0.00122622	0.00122622	8.33597	8.33597	A up vs C
HTR2A	0.0384978	0.0384978	8.32381	8.32381	A up vs C
GFM2	0.0422689	0.0422689	8.31884	8.31884	A up vs C
P4HA1	0.00920636	0.00920636	8.30888	8.30888	A up vs C
CXorf23	0.00279988	0.00279988	8.30131	8.30131	A up vs C
TLR4	0.003397	0.003397	8.27559	8.27559	A up vs C
NAB1	0.01762	0.01762	8.26816	8.26816	A up vs C
ABHD15	0.0456534	0.0456534	8.25707	8.25707	A up vs C
TINAGL1	0.0162729	0.0162729	8.19887	8.19887	A up vs C
EPB41L4A-AS1	0.032853	0.032853	8.1308	8.1308	A up vs C
TRAF1	0.00623466	0.00623466	8.11628	8.11628	A up vs C
SPRR2F	0.0257621	0.0257621	8.06329	8.06329	A up vs C
CYTH2	0.0233401	0.0233401	8.05365	8.05365	A up vs C
C9orf9	0.0359342	0.0359342	8.04167	8.04167	A up vs C
ERI3-IT1	0.0243808	0.0243808	8.02643	8.02643	A up vs C
ZNF519	0.0302116	0.0302116	7.91329	7.91329	A up vs C
DOK3	0.028413	0.028413	7.89508	7.89508	A up vs C
SLCO3A1	0.028095	0.028095	7.85946	7.85946	A up vs C
ZEB1-AS1	0.0230321	0.0230321	7.85714	7.85714	A up vs C
SUGT1	0.0172875	0.0172875	7.8254	7.8254	A up vs C
LOC100132352	0.0349035	0.0349035	7.799	7.799	A up vs C
RPGRIP1	0.0343231	0.0343231	7.79365	7.79365	A up vs C
LAMA3	0.00937401	0.00937401	7.78641	7.78641	A up vs C
AMZ2	0.0405566	0.0405566	7.78221	7.78221	A up vs C
WDR73	0.00691416	0.00691416	7.75433	7.75433	A up vs C
BAK1	0.0179293	0.0179293	7.62921	7.62921	A up vs C
GABPA	0.0331872	0.0331872	7.52941	7.52941	A up vs C
MOGAT3	0.032085	0.032085	7.49366	7.49366	A up vs C
PRSS23	0.01006	0.01006	7.49206	7.49206	A up vs C
GLUD1P3	0.00463807	0.00463807	7.48824	7.48824	A up vs C
ZNF436	0.00358374	0.00358374	7.42222	7.42222	A up vs C
CENPC	0.0182338	0.0182338	7.42211	7.42211	A up vs C
FBXL8	0.0169269	0.0169269	7.41509	7.41509	A up vs C
DBNDD1	0.00362024	0.00362024	7.3893	7.3893	A up vs C
C14orf105	0.0241722	0.0241722	7.359	7.359	A up vs C
GAL3ST4	0.0256535	0.0256535	7.35642	7.35642	A up vs C
LOC101927394	0.0462219	0.0462219	7.352	7.352	A up vs C
MEX3C	0.0425853	0.0425853	7.3007	7.3007	A up vs C
ARSF	0.0346902	0.0346902	7.27528	7.27528	A up vs C
ST6GAL2	0.0032695	0.0032695	7.27273	7.27273	A up vs C
TAF9B	0.00726231	0.00726231	7.25161	7.25161	A up vs C
BRCA2	0.00452749	0.00452749	7.25	7.25	A up vs C
BTN2A2	0.0497509	0.0497509	7.20098	7.20098	A up vs C
LPHN1	0.00808965	0.00808965	7.17593	7.17593	A up vs C
GRWD1	0.00722113	0.00722113	7.1317	7.1317	A up vs C
SYTL3	0.0461566	0.0461566	7.07547	7.07547	A up vs C
XRCC1	0.045421	0.045421	7.04511	7.04511	A up vs C
CNOT6	0.0467412	0.0467412	7.02484	7.02484	A up vs C
DARS	0.0334048	0.0334048	7.0049	7.0049	A up vs C
MRC2	0.0297179	0.0297179	6.97326	6.97326	A up vs C
RAD17	0.0372342	0.0372342	6.94444	6.94444	A up vs C
SOGA1	0.00936028	0.00936028	6.94194	6.94194	A up vs C
ELMOD3	0.0178439	0.0178439	6.92344	6.92344	A up vs C
MSANTD3	0.0160389	0.0160389	6.88584	6.88584	A up vs C
PHTF1	0.00895036	0.00895036	6.88043	6.88043	A up vs C
FAM160A1	0.00456256	0.00456256	6.86957	6.86957	A up vs C
SLC7A6	0.0150273	0.0150273	6.85926	6.85926	A up vs C
NUBP2	0.0056378	0.0056378	6.85375	6.85375	A up vs C
ZBTB11-AS1	0.0456312	0.0456312	6.83636	6.83636	A up vs C
RTF1	0.00219927	0.00219927	6.79537	6.79537	A up vs C
KLHL28	0.0273159	0.0273159	6.79026	6.79026	A up vs C
IMPACT	0.0183278	0.0183278	6.78919	6.78919	A up vs C
PARP16	0.00537968	0.00537968	6.66667	6.66667	A up vs C
ASAP2	0.0452501	0.0452501	6.65546	6.65546	A up vs C
B3GNT3	0.0127674	0.0127674	6.64353	6.64353	A up vs C
STAT5A	0.0171242	0.0171242	6.64286	6.64286	A up vs C
BCAT1	0.00689751	0.00689751	6.59732	6.59732	A up vs C
NOL10	0.0197276	0.0197276	6.5495	6.5495	A up vs C
UBXN10	0.0126617	0.0126617	6.51908	6.51908	A up vs C
SPACA6P	0.00586651	0.00586651	6.48408	6.48408	A up vs C
NRXN2	0.0460744	0.0460744	6.47531	6.47531	A up vs C
TREH	0.0223276	0.0223276	6.46667	6.46667	A up vs C
ING1	0.0391228	0.0391228	6.46154	6.46154	A up vs C
PCDHGA12	0.0443881	0.0443881	6.43069	6.43069	A up vs C
GNAI1	0.00974514	0.00974514	6.4	6.4	A up vs C
SECTM1	0.0444573	0.0444573	6.33071	6.33071	A up vs C
GPRIN3	0.0466634	0.0466634	6.32432	6.32432	A up vs C
CUEDC1	0.0257552	0.0257552	6.32386	6.32386	A up vs C
ADAMTS9	0.00756245	0.00756245	6.31624	6.31624	A up vs C
BRF2	0.0149579	0.0149579	6.29464	6.29464	A up vs C
PCDH17	0.0345977	0.0345977	6.29134	6.29134	A up vs C
JMJD6	0.049779	0.049779	6.29111	6.29111	A up vs C
BCL2	0.0488886	0.0488886	6.25616	6.25616	A up vs C
EXTL2	0.0311169	0.0311169	6.23478	6.23478	A up vs C
ALOX5	0.0322632	0.0322632	6.23176	6.23176	A up vs C
NOD1	0.0204382	0.0204382	6.20952	6.20952	A up vs C
TDP1	0.00388624	0.00388624	6.19286	6.19286	A up vs C
SNRPE	0.0241013	0.0241013	6.14118	6.14118	A up vs C
LIN54	0.0274734	0.0274734	6.13333	6.13333	A up vs C
SH2B2	0.0162482	0.0162482	6.12871	6.12871	A up vs C
AHI1	0.00836618	0.00836618	6.10606	6.10606	A up vs C
SIPA1L2	0.0111782	0.0111782	6.09396	6.09396	A up vs C
BRCC3	0.00158309	0.00158309	6.04135	6.04135	A up vs C
ALKBH1	0.0402829	0.0402829	6.03488	6.03488	A up vs C
TMEM164	0.00956306	0.00956306	6.03279	6.03279	A up vs C
PCGF2	0.0376653	0.0376653	5.98658	5.98658	A up vs C
PAMR1	0.0156181	0.0156181	5.98165	5.98165	A up vs C
EFNB3	0.00816387	0.00816387	5.96154	5.96154	A up vs C
MEX3D	0.0100479	0.0100479	5.91304	5.91304	A up vs C
ZNF551	0.0496673	0.0496673	5.90453	5.90453	A up vs C
SYNE3	0.0126016	0.0126016	5.88199	5.88199	A up vs C
CNTNAP3	0.011578	0.011578	5.87879	5.87879	A up vs C
FASTKD5	0.0140948	0.0140948	5.86452	5.86452	A up vs C
DBP	0.0193302	0.0193302	5.85161	5.85161	A up vs C
WASH3P	0.0287357	0.0287357	5.82526	5.82526	A up vs C
PCDHGA9	0.0342879	0.0342879	5.80588	5.80588	A up vs C
B3GALT5	0.0128991	0.0128991	5.775	5.775	A up vs C
RAB3GAP2	0.0454974	0.0454974	5.77348	5.77348	A up vs C
ROBO1	0.0111515	0.0111515	5.77273	5.77273	A up vs C
CTGLF12P	0.0208909	0.0208909	5.77246	5.77246	A up vs C
RBM28	0.0294722	0.0294722	5.76471	5.76471	A up vs C
FANCA	0.0260294	0.0260294	5.75568	5.75568	A up vs C
COIL	0.012132	0.012132	5.71678	5.71678	A up vs C
NTM	0.0484878	0.0484878	5.70339	5.70339	A up vs C
APCDD1	0.0228992	0.0228992	5.66667	5.66667	A up vs C
DUSP4	0.0116305	0.0116305	5.66467	5.66467	A up vs C
LOC644172	0.0406384	0.0406384	5.6492	5.6492	A up vs C
OASL	0.00674971	0.00674971	5.64068	5.64068	A up vs C
TMOD2	0.0194636	0.0194636	5.62718	5.62718	A up vs C
TSR1	0.00153853	0.00153853	5.6254	5.6254	A up vs C
LINC01184	0.023479	0.023479	5.62353	5.62353	A up vs C
MEF2BNB	0.0323244	0.0323244	5.599	5.599	A up vs C
UNC5C	0.0317668	0.0317668	5.54622	5.54622	A up vs C
RHOBTB1	0.034566	0.034566	5.53884	5.53884	A up vs C
SLC41A1	0.012192	0.012192	5.51462	5.51462	A up vs C
RAVER2	0.0234381	0.0234381	5.50926	5.50926	A up vs C
MBNL1-AS1	0.0300876	0.0300876	5.4537	5.4537	A up vs C
PHF20	0.0107871	0.0107871	5.42824	5.42824	A up vs C
EXOSC9	0.0320181	0.0320181	5.40777	5.40777	A up vs C
OLFML1	0.00272536	0.00272536	5.39733	5.39733	A up vs C
AAGAB	0.0132407	0.0132407	5.35165	5.35165	A up vs C
TOPORS-AS1	0.0298227	0.0298227	5.32362	5.32362	A up vs C
RFC5	0.0187182	0.0187182	5.31667	5.31667	A up vs C
ADO	0.0382239	0.0382239	5.31285	5.31285	A up vs C
MORC4	0.0454665	0.0454665	5.30714	5.30714	A up vs C
ACER2	0.016882	0.016882	5.28622	5.28622	A up vs C
UAP1L1	0.0190826	0.0190826	5.28477	5.28477	A up vs C
GTF2H1	0.0234236	0.0234236	5.27885	5.27885	A up vs C
KNOP1	0.0299893	0.0299893	5.24519	5.24519	A up vs C
ZBTB41	0.0344041	0.0344041	5.21101	5.21101	A up vs C
FTX	0.020149	0.020149	5.20208	5.20208	A up vs C
TRPV2	0.0245281	0.0245281	5.18182	5.18182	A up vs C
PMEPA1	0.0462391	0.0462391	5.16875	5.16875	A up vs C
NKD1	0.0267586	0.0267586	5.16354	5.16354	A up vs C
FAM103A1	0.0226944	0.0226944	5.16149	5.16149	A up vs C
C6orf48	0.0224576	0.0224576	5.14086	5.14086	A up vs C
RGAG4	0.026355	0.026355	5.13281	5.13281	A up vs C
DGKA	0.019438	0.019438	5.12418	5.12418	A up vs C
BROX	0.00325523	0.00325523	5.12332	5.12332	A up vs C
HDAC11	0.0150565	0.0150565	5.12319	5.12319	A up vs C
NFAM1	0.00818614	0.00818614	5.08553	5.08553	A up vs C
ZNF316	0.00949658	0.00949658	5.04422	5.04422	A up vs C
C10orf118	0.0101097	0.0101097	5.02769	5.02769	A up vs C
THYN1	0.0483805	0.0483805	5.01882	5.01882	A up vs C
AATK	0.0164519	0.0164519	5.01754	5.01754	A up vs C
IRF4	0.0338831	0.0338831	4.98931	4.98931	A up vs C
C9orf114	0.0180425	0.0180425	4.96193	4.96193	A up vs C
RWDD4	0.0415552	0.0415552	4.91903	4.91903	A up vs C
FAM167B	0.0361345	0.0361345	4.90706	4.90706	A up vs C
ATP13A4	0.032979	0.032979	4.89888	4.89888	A up vs C
RECQL5	0.0283601	0.0283601	4.89351	4.89351	A up vs C
MBD1	0.0463023	0.0463023	4.89225	4.89225	A up vs C
TTC33	0.0314314	0.0314314	4.87273	4.87273	A up vs C
TSPAN11	0.0250589	0.0250589	4.86826	4.86826	A up vs C
NRG1	0.0439411	0.0439411	4.8561	4.8561	A up vs C
SCO1	0.0476129	0.0476129	4.85526	4.85526	A up vs C
CIITA	5.6e-05	5.6e-05	4.84474	4.84474	A up vs C
PDE3A	0.047905	0.047905	4.82143	4.82143	A up vs C
TTC7A	0.0257578	0.0257578	4.81323	4.81323	A up vs C
GMDS-AS1	0.0218246	0.0218246	4.80791	4.80791	A up vs C
DIABLO	0.0059069	0.0059069	4.80482	4.80482	A up vs C
SCN8A	0.0211263	0.0211263	4.79641	4.79641	A up vs C
GTF2IRD2B	0.0331379	0.0331379	4.78788	4.78788	A up vs C
YPEL2	0.044792	0.044792	4.78043	4.78043	A up vs C
NUFIP1	0.0221015	0.0221015	4.77348	4.77348	A up vs C
EIF3J-AS1	0.0469203	0.0469203	4.75	4.75	A up vs C
FAM204A	0.0489971	0.0489971	4.73782	4.73782	A up vs C
PRKAA2	0.0104742	0.0104742	4.70787	4.70787	A up vs C
ZNF277	0.0239228	0.0239228	4.66422	4.66422	A up vs C
TMTC2	0.0241399	0.0241399	4.62595	4.62595	A up vs C
AOC4P	0.0482906	0.0482906	4.62389	4.62389	A up vs C
SYK	0.00840433	0.00840433	4.60465	4.60465	A up vs C
FLT4	0.00842956	0.00842956	4.56735	4.56735	A up vs C
UVRAG	0.0278806	0.0278806	4.55484	4.55484	A up vs C
AIM1	0.00768885	0.00768885	4.54319	4.54319	A up vs C
OAS2	0.015926	0.015926	4.51907	4.51907	A up vs C
ZFP90	0.0354562	0.0354562	4.51379	4.51379	A up vs C
RRP12	0.0266823	0.0266823	4.5119	4.5119	A up vs C
ZNF423	0.0167199	0.0167199	4.50543	4.50543	A up vs C
LEPRE1	0.0432785	0.0432785	4.50357	4.50357	A up vs C
LOC101928292	0.0419212	0.0419212	4.49215	4.49215	A up vs C
NEDD4L	0.0178317	0.0178317	4.48663	4.48663	A up vs C
ZNF33B	0.00704354	0.00704354	4.4803	4.4803	A up vs C
TIMELESS	0.0255728	0.0255728	4.47771	4.47771	A up vs C
DNAH5	0.048301	0.048301	4.47619	4.47619	A up vs C
ME3	0.0495365	0.0495365	4.47325	4.47325	A up vs C
PLA2G15	0.0437578	0.0437578	4.4585	4.4585	A up vs C
HSPA12A	0.0312421	0.0312421	4.45333	4.45333	A up vs C
UPK3B	0.0329623	0.0329623	4.44796	4.44796	A up vs C
WDR91	0.0152454	0.0152454	4.44359	4.44359	A up vs C
DPP3	0.0195283	0.0195283	4.44314	4.44314	A up vs C
H2AFJ	0.0422841	0.0422841	4.43478	4.43478	A up vs C
BLACE	0.048933	0.048933	4.43265	4.43265	A up vs C
TC2N	0.0307865	0.0307865	4.43231	4.43231	A up vs C
LOC100505811	0.0499725	0.0499725	4.42252	4.42252	A up vs C
LILRB2	0.0234271	0.0234271	4.40345	4.40345	A up vs C
FYN	0.0206552	0.0206552	4.39245	4.39245	A up vs C
TNIK	0.00830251	0.00830251	4.39086	4.39086	A up vs C
PRKG1	0.031059	0.031059	4.38596	4.38596	A up vs C
SLC22A5	0.0389309	0.0389309	4.37634	4.37634	A up vs C
FIBIN	0.0390679	0.0390679	4.37629	4.37629	A up vs C
CRYBG3	0.0495115	0.0495115	4.36598	4.36598	A up vs C
NOX4	0.0356296	0.0356296	4.34386	4.34386	A up vs C
TOP3A	0.0376025	0.0376025	4.34282	4.34282	A up vs C
NAA16	0.026661	0.026661	4.27785	4.27785	A up vs C
DISP1	0.0349923	0.0349923	4.25888	4.25888	A up vs C
NPR1	0.0442595	0.0442595	4.25698	4.25698	A up vs C
REEP1	0.0427933	0.0427933	4.25234	4.25234	A up vs C
C12orf49	0.041358	0.041358	4.24561	4.24561	A up vs C
YOD1	0.0374788	0.0374788	4.23926	4.23926	A up vs C
KIF25-AS1	0.0481093	0.0481093	4.23709	4.23709	A up vs C
FAM107A	0.0473228	0.0473228	4.23316	4.23316	A up vs C
PIGN	0.0321337	0.0321337	4.22973	4.22973	A up vs C
STAP2	0.0101593	0.0101593	4.21849	4.21849	A up vs C
CD2AP	0.0399305	0.0399305	4.17568	4.17568	A up vs C
RAB11A	0.0449909	0.0449909	4.16833	4.16833	A up vs C
NEK10	0.0450673	0.0450673	4.16794	4.16794	A up vs C
DYNLRB1	0.0108891	0.0108891	4.15943	4.15943	A up vs C
SLIT2	0.0421949	0.0421949	4.15029	4.15029	A up vs C
APPL1	0.0248878	0.0248878	4.09427	4.09427	A up vs C
RHPN2	0.0418793	0.0418793	4.03605	4.03605	A up vs C
PROM1	0.00640294	0.00640294	4.03604	4.03604	A up vs C
ZNF469	0.0452327	0.0452327	4.02907	4.02907	A up vs C
WWTR1	0.00018525	0.00018525	4.02876	4.02876	A up vs C
FOSL1	0.0278917	0.0278917	4.02637	4.02637	A up vs C
TLE4	0.0390406	0.0390406	3.97348	3.97348	A up vs C
PRMT6	0.0416536	0.0416536	3.9635	3.9635	A up vs C
RCC1	0.04287	0.04287	3.96346	3.96346	A up vs C
MPHOSPH8	0.0026305	0.0026305	3.94282	3.94282	A up vs C
RBMS1	0.017521	0.017521	3.93796	3.93796	A up vs C
FBXW8	0.0221964	0.0221964	3.89796	3.89796	A up vs C
PLEKHB2	0.0172949	0.0172949	3.84098	3.84098	A up vs C
ZKSCAN5	0.0490725	0.0490725	3.83537	3.83537	A up vs C
LOC100505549	0.0436978	0.0436978	3.81276	3.81276	A up vs C
NAIP	0.00042659	0.00042659	3.76225	3.76225	A up vs C
SPECC1L-ADORA2A	0.014186	0.014186	3.68545	3.68545	A up vs C
BCYRN1	0.00710154	0.00710154	3.67102	3.67102	A up vs C
ZNF195	0.0462694	0.0462694	3.65913	3.65913	A up vs C
HLA-DOA	0.0271931	0.0271931	3.56583	3.56583	A up vs C
ITPK1	0.0101884	0.0101884	3.55698	3.55698	A up vs C
USP53	0.0436694	0.0436694	3.54455	3.54455	A up vs C
ORMDL1	0.0432386	0.0432386	3.46182	3.46182	A up vs C
FAM110C	0.0133992	0.0133992	3.42096	3.42096	A up vs C
ADRBK2	0.0256499	0.0256499	3.41278	3.41278	A up vs C
SLC35E2	0.0461365	0.0461365	3.40866	3.40866	A up vs C
PSMA3	0.02811	0.02811	3.39252	3.39252	A up vs C
IMPDH1	0.0112551	0.0112551	3.36463	3.36463	A up vs C
PAFAH2	0.0335562	0.0335562	3.34015	3.34015	A up vs C
SIKE1	0.018289	0.018289	3.33393	3.33393	A up vs C
LEPR	0.0340308	0.0340308	3.31855	3.31855	A up vs C
SPRED1	0.0357467	0.0357467	3.29208	3.29208	A up vs C
ZNFX1	0.0146076	0.0146076	3.28736	3.28736	A up vs C
BTF3L4	0.00980154	0.00980154	3.26563	3.26563	A up vs C
TLR3	0.040373	0.040373	3.21259	3.21259	A up vs C
THTPA	0.0438008	0.0438008	3.21134	3.21134	A up vs C
SYTL4	0.0359159	0.0359159	3.20584	3.20584	A up vs C
VGLL3	0.046946	0.046946	3.18373	3.18373	A up vs C
RAB3IP	0.0304533	0.0304533	3.14425	3.14425	A up vs C
C17orf62	0.026336	0.026336	3.10618	3.10618	A up vs C
NDUFA4	0.0183343	0.0183343	3.07628	3.07628	A up vs C
GLI2	0.0294937	0.0294937	3.05397	3.05397	A up vs C
PLCXD3	0.0396078	0.0396078	3.05253	3.05253	A up vs C
C14orf159	0.0229197	0.0229197	3.03108	3.03108	A up vs C
LRRC37A3	0.0252596	0.0252596	3.01094	3.01094	A up vs C
LOC101928505	0.0281245	0.0281245	2.99075	2.99075	A up vs C
PLEKHG2	0.0481959	0.0481959	2.97905	2.97905	A up vs C
RTTN	0.043864	0.043864	2.90374	2.90374	A up vs C
ERBB3	0.044637	0.044637	2.88538	2.88538	A up vs C
LINC00342	0.0235387	0.0235387	2.86422	2.86422	A up vs C
C1orf106	0.0229105	0.0229105	2.84078	2.84078	A up vs C
SSR3	0.0489238	0.0489238	2.82523	2.82523	A up vs C
RAP2B	0.0193915	0.0193915	2.80886	2.80886	A up vs C
NSL1	0.0411818	0.0411818	2.79348	2.79348	A up vs C
FAM111A	0.0284031	0.0284031	2.79268	2.79268	A up vs C
TNFRSF1B	0.02322	0.02322	2.77182	2.77182	A up vs C
HMOX2	0.011992	0.011992	2.7451	2.7451	A up vs C
DIS3	0.0457843	0.0457843	2.7033	2.7033	A up vs C
ATM	0.0336726	0.0336726	2.70231	2.70231	A up vs C
AGMO	0.0462362	0.0462362	2.69356	2.69356	A up vs C
TECPR2	0.0321576	0.0321576	2.67572	2.67572	A up vs C
EIF2AK2	0.0203732	0.0203732	2.64374	2.64374	A up vs C
SLC22A9	0.046735	0.046735	2.61665	2.61665	A up vs C
LMLN	0.0435014	0.0435014	2.59876	2.59876	A up vs C
TRIM56	0.0389081	0.0389081	2.56839	2.56839	A up vs C
YEATS2	0.0127895	0.0127895	2.5581	2.5581	A up vs C
ZNF655	0.0337256	0.0337256	2.5261	2.5261	A up vs C
MYO5C	0.0167813	0.0167813	2.5034	2.5034	A up vs C
CHDH	0.00673004	0.00673004	2.45858	2.45858	A up vs C
CCAR1	0.00919824	0.00919824	2.43432	2.43432	A up vs C
NRON	0.0480435	0.0480435	2.43231	2.43231	A up vs C
STAT2	0.00845362	0.00845362	2.42897	2.42897	A up vs C
TACC1	0.0301073	0.0301073	2.41457	2.41457	A up vs C
NIT1	0.0469223	0.0469223	2.2584	2.2584	A up vs C
PSMB5	0.03481	0.03481	2.14302	2.14302	A up vs C
FKBP5	0.034028	0.034028	2.1089	2.1089	A up vs C
HERPUD2	0.00455557	0.00455557	2.04618	2.04618	A up vs C
POLR3A	0.00208996	0.00208996	2.0333	2.0333	A up vs C
RPH3AL	0.0292575	0.0292575	2.02477	2.02477	A up vs C
KLHL5	0.0491945	0.0491945	2.01416	2.01416	A up vs C
RABGAP1L	0.00356501	0.00356501	2.00039	2.00039	A up vs C
