# Supplementary material for: Aberrant modulation of the BRCA1 and G1/S cell cycle pathways in alcoholic hepatitis patients with Mallory Denk Bodies revealed by RNA sequencing
Source: Oncotarget. 2015 Nov 25;6(40):42491–503. doi: 10.18632/oncotarget.6382 (PMC4767447; doi:10.18632/oncotarget.6382)
Supplement: Supplementary file 3 [file oncotarget-06-42491-s003.xlsx]

## Sheet: A123 vs. C123_fold2_p005_791gen
Gene_Symbol	p-value(type)	p-value(A vs. C)	MeanRatio(A vs. C)	FoldChange(A vs. C)	FoldChange(A vs. C) (Description)
HOMER2	0.0234203	0.0234203	0.495767	-2.01708	A down vs C
KAT6B	0.00535064	0.00535064	0.494229	-2.02335	A down vs C
TAF1C	0.0341209	0.0341209	0.479581	-2.08515	A down vs C
FAM213A	0.034242	0.034242	0.47734	-2.09494	A down vs C
UFM1	0.002144	0.002144	0.47135	-2.12156	A down vs C
IKZF5	0.0222342	0.0222342	0.468761	-2.13328	A down vs C
PCNXL3	0.0473268	0.0473268	0.465547	-2.14801	A down vs C
CERK	0.0414969	0.0414969	0.463646	-2.15682	A down vs C
VPS9D1	0.0279308	0.0279308	0.450846	-2.21805	A down vs C
NOTCH2NL	0.0426517	0.0426517	0.44789	-2.23269	A down vs C
MICAL2	0.0358565	0.0358565	0.442673	-2.259	A down vs C
SSR2	0.0443797	0.0443797	0.442071	-2.26208	A down vs C
UNC13B	0.0471582	0.0471582	0.438662	-2.27966	A down vs C
PSAT1	0.0387734	0.0387734	0.438093	-2.28262	A down vs C
BCO2	0.0211656	0.0211656	0.436253	-2.29225	A down vs C
SERP1	0.0398062	0.0398062	0.435941	-2.29389	A down vs C
CYP4F11	0.0337868	0.0337868	0.433055	-2.30917	A down vs C
MAP2K1	0.0145019	0.0145019	0.428507	-2.33368	A down vs C
ZFP3	0.0238017	0.0238017	0.427773	-2.33769	A down vs C
RAPGEF2	0.0434044	0.0434044	0.416686	-2.39989	A down vs C
SUGP1	0.04849	0.04849	0.413467	-2.41857	A down vs C
UBE2E2	0.007848	0.007848	0.411978	-2.42731	A down vs C
OLFML3	0.0236002	0.0236002	0.408621	-2.44725	A down vs C
FBXO22	0.0250093	0.0250093	0.407833	-2.45199	A down vs C
FBXO25	0.0270513	0.0270513	0.402798	-2.48263	A down vs C
PCGF3	0.0234853	0.0234853	0.401718	-2.48931	A down vs C
DIP2B	0.0350131	0.0350131	0.401141	-2.49289	A down vs C
DNAJB9	0.00997613	0.00997613	0.399874	-2.50078	A down vs C
SLC30A1	0.0360401	0.0360401	0.398456	-2.50969	A down vs C
TOB2	0.0379443	0.0379443	0.397688	-2.51453	A down vs C
LRCH1	0.0154428	0.0154428	0.395767	-2.52674	A down vs C
NFXL1	0.000556465	0.000556465	0.395675	-2.52733	A down vs C
ZNF385B	0.00695106	0.00695106	0.392579	-2.54726	A down vs C
SYNPO	0.0469625	0.0469625	0.392046	-2.55072	A down vs C
PER3	0.00150274	0.00150274	0.387417	-2.5812	A down vs C
DNAJB2	0.0265608	0.0265608	0.384511	-2.6007	A down vs C
MFAP3L	0.0265835	0.0265835	0.38072	-2.6266	A down vs C
MARS	0.00241317	0.00241317	0.379367	-2.63597	A down vs C
CORIN	0.042228	0.042228	0.377021	-2.65237	A down vs C
DCTD	0.0186724	0.0186724	0.369654	-2.70523	A down vs C
SIX5	0.0467463	0.0467463	0.369489	-2.70644	A down vs C
CDC14B	0.039502	0.039502	0.367215	-2.7232	A down vs C
GPRC5C	0.0365081	0.0365081	0.364583	-2.74286	A down vs C
RRP1B	0.046462	0.046462	0.363607	-2.75022	A down vs C
KCNK5	0.0192226	0.0192226	0.360672	-2.7726	A down vs C
LUZP6	0.0476511	0.0476511	0.360471	-2.77415	A down vs C
MTPN	0.0476511	0.0476511	0.360471	-2.77415	A down vs C
TCF7L1	0.0303741	0.0303741	0.352285	-2.83861	A down vs C
SLC4A4	0.0379653	0.0379653	0.350848	-2.85024	A down vs C
PHF14	0.0172405	0.0172405	0.348571	-2.86885	A down vs C
PMM2	0.0486034	0.0486034	0.348374	-2.87048	A down vs C
SLC30A10	0.0497163	0.0497163	0.347307	-2.8793	A down vs C
RFX1	0.00519302	0.00519302	0.347217	-2.88004	A down vs C
AHDC1	0.0158714	0.0158714	0.346048	-2.88977	A down vs C
TPRG1L	0.00858509	0.00858509	0.345257	-2.89639	A down vs C
TBC1D13	0.0493265	0.0493265	0.338914	-2.9506	A down vs C
ARL1	0.0228421	0.0228421	0.330956	-3.02155	A down vs C
AGL	0.00867554	0.00867554	0.330679	-3.02408	A down vs C
FBXO18	0.00671613	0.00671613	0.330279	-3.02774	A down vs C
RBM47	0.0287899	0.0287899	0.329308	-3.03667	A down vs C
GDF2	0.00679933	0.00679933	0.32922	-3.03748	A down vs C
PPP1R3B	0.0422059	0.0422059	0.328792	-3.04144	A down vs C
NAGA	0.0420772	0.0420772	0.32695	-3.05857	A down vs C
SND1-IT1	0.0104068	0.0104068	0.325604	-3.07121	A down vs C
KHNYN	0.00901826	0.00901826	0.324574	-3.08097	A down vs C
ZDHHC8	0.0324954	0.0324954	0.322614	-3.09968	A down vs C
CES4A	0.00853492	0.00853492	0.318959	-3.1352	A down vs C
REPIN1	0.0187924	0.0187924	0.316696	-3.1576	A down vs C
HLF	0.015033	0.015033	0.316451	-3.16005	A down vs C
UFSP1	0.04325	0.04325	0.316267	-3.16188	A down vs C
BCAR3	0.0163655	0.0163655	0.313553	-3.18925	A down vs C
DENND2C	0.00279077	0.00279077	0.311888	-3.20628	A down vs C
SLC22A10	0.00972629	0.00972629	0.310818	-3.21732	A down vs C
PTPRA	0.045727	0.045727	0.303451	-3.29542	A down vs C
UBE3C	0.00601874	0.00601874	0.302902	-3.3014	A down vs C
PURA	0.00407246	0.00407246	0.299202	-3.34222	A down vs C
CDK2	0.0144908	0.0144908	0.298285	-3.3525	A down vs C
FBXL12	0.0228218	0.0228218	0.286815	-3.48657	A down vs C
NDRG2	0.031851	0.031851	0.286697	-3.488	A down vs C
SAT2	0.0232641	0.0232641	0.28346	-3.52784	A down vs C
TMEM120A	0.00396079	0.00396079	0.282165	-3.54403	A down vs C
LOC148696	0.043937	0.043937	0.280961	-3.55921	A down vs C
FBXO7	0.0249919	0.0249919	0.273864	-3.65144	A down vs C
COX10	0.0436962	0.0436962	0.270007	-3.7036	A down vs C
GCDH	0.0145608	0.0145608	0.269658	-3.70841	A down vs C
ZNF444	0.0201991	0.0201991	0.267464	-3.73883	A down vs C
AQP7P3	0.00138839	0.00138839	0.26715	-3.74322	A down vs C
SNX10	0.0276885	0.0276885	0.266364	-3.75426	A down vs C
CPNE8	0.0030048	0.0030048	0.262182	-3.81415	A down vs C
CPEB2	0.011552	0.011552	0.259729	-3.85017	A down vs C
PACSIN3	0.01204	0.01204	0.254906	-3.92302	A down vs C
ATAD3A	0.0445407	0.0445407	0.247536	-4.03981	A down vs C
SNORA14A	0.0407229	0.0407229	0.246985	-4.04883	A down vs C
COMMD3-BMI1	0.0215848	0.0215848	0.243079	-4.11388	A down vs C
CABLES1	0.0441024	0.0441024	0.241731	-4.13683	A down vs C
FAM3A	0.00102454	0.00102454	0.235753	-4.24173	A down vs C
SLC27A5	0.0333793	0.0333793	0.231207	-4.32513	A down vs C
PUS7	0.0434338	0.0434338	0.224786	-4.44867	A down vs C
SLC20A2	0.0231894	0.0231894	0.22438	-4.45673	A down vs C
FRK	0.0430424	0.0430424	0.222628	-4.4918	A down vs C
RBP5	0.0448844	0.0448844	0.220369	-4.53785	A down vs C
TIAF1	0.0131673	0.0131673	0.220076	-4.54388	A down vs C
SNORA55	0.0202889	0.0202889	0.211757	-4.72238	A down vs C
BDH1	0.0299819	0.0299819	0.208989	-4.78495	A down vs C
SNORD21	0.0486512	0.0486512	0.20628	-4.84778	A down vs C
PCBP4	0.0273268	0.0273268	0.204873	-4.88107	A down vs C
BSCL2	0.0455131	0.0455131	0.204713	-4.88488	A down vs C
CBFA2T3	0.0350607	0.0350607	0.204092	-4.89974	A down vs C
SLC25A23	0.000570685	0.000570685	0.202714	-4.93307	A down vs C
GADD45GIP1	0.0118371	0.0118371	0.202553	-4.93698	A down vs C
MTRNR2L9	0.0224698	0.0224698	0.19974	-5.00651	A down vs C
SIPA1	0.0300836	0.0300836	0.198018	-5.05006	A down vs C
RDH16	0.00508077	0.00508077	0.194318	-5.14621	A down vs C
SNORD32A	0.015003	0.015003	0.184765	-5.41228	A down vs C
IGFBP3	0.0463327	0.0463327	0.178193	-5.6119	A down vs C
SLC28A1	0.0480995	0.0480995	0.171801	-5.82069	A down vs C
PAQR9	0.00152274	0.00152274	0.166091	-6.02081	A down vs C
TBX15	0.0141524	0.0141524	0.161506	-6.19172	A down vs C
ELOVL5	0.0219119	0.0219119	0.15882	-6.29645	A down vs C
PEMT	0.0375136	0.0375136	0.157016	-6.36879	A down vs C
CXCL14	0.00354971	0.00354971	0.153596	-6.51059	A down vs C
SMARCAD1	0.0151496	0.0151496	0.153021	-6.53506	A down vs C
RNF5P1	0.039186	0.039186	0.149686	-6.68067	A down vs C
SORD	0.0207636	0.0207636	0.140901	-7.09721	A down vs C
MMADHC	0.00875691	0.00875691	0.134853	-7.41548	A down vs C
FN3K	0.0280239	0.0280239	0.127354	-7.85213	A down vs C
FXYD1	0.0484316	0.0484316	0.11998	-8.3347	A down vs C
SLC19A1	0.013618	0.013618	0.114523	-8.7319	A down vs C
LRWD1	0.0202727	0.0202727	0.108199	-9.24223	A down vs C
CACNA1H	0.00870542	0.00870542	0.105183	-9.50725	A down vs C
NLRP6	0.0026374	0.0026374	0.0914802	-10.9313	A down vs C
SNORA14B	0.0234106	0.0234106	0.0819853	-12.1973	A down vs C
HSD17B14	0.0151174	0.0151174	0.0771094	-12.9686	A down vs C
AMN	0.00205792	0.00205792	0.0725029	-13.7926	A down vs C
MED31	0.0108785	0.0108785	0.0723431	-13.823	A down vs C
ME1	0.0292132	0.0292132	0.0714286	-14	A down vs C
SCUBE1	0.0495344	0.0495344	0.0686077	-14.5756	A down vs C
IGFALS	0.0127945	0.0127945	0.0620353	-16.1199	A down vs C
