# Supplementary material for: Aberrant modulation of the BRCA1 and G1/S cell cycle pathways in alcoholic hepatitis patients with Mallory Denk Bodies revealed by RNA sequencing
Source: Oncotarget. 2015 Nov 25;6(40):42491–503. doi: 10.18632/oncotarget.6382 (PMC4767447; doi:10.18632/oncotarget.6382)
Supplement: Supplementary file 4 [file oncotarget-06-42491-s004.xlsx]

## Sheet: Sheet1
© 2000-2014 QIAGEN. All rights reserved.
Canonical Pathways
Ingenuity Canonical Pathways	-log(p-value)	Ratio	z-score	Molecules
BRCA1-mediated tumor suppression	3.27E00	1.41E-01	1.890	CDNK1A,FANCG,BRCA2,SLC19A1,BRCC3,RFC5,E2F3,BRCA1,FANCA,ATM
Cell Cycle: G1/S Checkpoint Regulation	2.08E00	1.11E-01	0.378	NRG1,HDAC11,SUV39H1,E2F3,CDKN1A,CDKN2B,CDK2,ATM
p70S6K Signaling	1.92E00	8.47E-02	2.333	PLCD3,CD19,IL2RG,SYK,GNAI1,PIK3CB,SFN,PLCL1,MAP2K1,ATM
Tec Kinase Signaling	1.89E00	7.69E-02	2.121	TEC,FYN,STAT5A,GNG11,PAK6,GNA15,GNG2,GNAI1,STAT2,PIK3CB,FRK,ATM
DNA Double-Strand Break Repair by Homologous Recombination	1.87E00	2.14E-01		BRCA2,BRCA1,ATM
Apoptosis Signaling	1.8E00	9.09E-02	0.707	DIABLO,NAIP,BAX,TNFRSF1B,BIRC3,MAP2K1,BAK1,BCL2
Fatty Acid α-oxidation	1.79E00	2E-01		BCO2,PTGS2,ALDH3A1
CCR3 Signaling in Eosinophils	1.62E00	7.96E-02		GNG11,PAK6,GNG2,PLA2G5,GNAI1,PIK3CB,LIMK2,MAP2K1,ATM
Prostate Cancer Signaling	1.55E00	8.75E-02		SUV39H1,PIK3CB,CREB5,MAP2K1,CDK2,ATM,BCL2
p53 Signaling	1.55E00	8.16E-02	0.000	SIRT1,PIK3CB,BAX,SFN,BRCA1,CDK2,ATM,BCL2
GADD45 Signaling	1.51E00	1.58E-01		BRCA1,CDK2,ATM
IL-9 Signaling	1.45E00	1.18E-01	2.000	STAT5A,IL2RG,PIK3CB,ATM
IL-8 Signaling	1.41E00	6.56E-02	2.309	NOX4,GNG11,FLT4,GNG2,GNAI1,PIK3CB,LIMK2,BAX,PTGS2,MAP2K1,ATM,BCL2
UVA-Induced MAPK Signaling	1.38E00	8.05E-02	2.000	PLCD3,PARP16,PIK3CB,RPS6KA5,PLCL1,SMPD3,ATM
Interferon Signaling	1.37E00	1.11E-01	1.000	STAT2,BAX,BAK1,BCL2
Role of Tissue Factor in Cancer	1.35E00	7.48E-02		FYN,STAT5A,GNA15,PIK3CB,RPS6KA5,LIMK2,FRK,ATM
Molecular Mechanisms of Cancer	1.35E00	5.57E-02		RAP2B,NAIP,FYN,PAK6,SUV39H1,GNAI1,BAX,E2F3,CDKN2B,BAK1,BCL2,DIABLO,RASGRF2,GNA15,PIK3CB,BRCA1,MAP2K1,BIRC3,CDK2,ATM
Natural Killer Cell Signaling	1.33E00	7.41E-02		FYN,PAK6,SYK,PIK3CB,HCST,MAP2K1,INPP5D,ATM
G-Protein Coupled Receptor Signaling	1.3E00	5.91E-02		FYN,PTGIR,PDE3A,GNAI1,PDE1A,CREB5,HRH1,GNA15,ADRA2A,PDE4D,DUSP4,PIK3CB,MAP2K1,ATM,HTR2A
