# Supplementary material for: Aberrant modulation of the BRCA1 and G1/S cell cycle pathways in alcoholic hepatitis patients with Mallory Denk Bodies revealed by RNA sequencing
Source: Oncotarget. 2015 Nov 25;6(40):42491–503. doi: 10.18632/oncotarget.6382 (PMC4767447; doi:10.18632/oncotarget.6382)
Supplement: Supplementary file 5 [file oncotarget-06-42491-s005.xlsx]

## Sheet: Sheet1
Networks
ID	Molecules in Network	Score	Focus Molecules	Top Diseases and Functions
1	BCAT1,BCL2,BRCA1,CCND1,CCNK,CD44,CD79B,CDK4,CDK6,CENPF,CUL1,ETV5,FAM204A,FANCD2,FASN,FBXO7,FOXM1,H2AFJ,IKZF1,KRT80,MORC4,MTMR1,MYBL1,NCAPD3,PCBP1,RFC1,RFC4,RFC5,SATB1,SLC39A10,SYVN1,TGFBR2,TIMELESS,ZNF367,ZNF423	16	15	Cell Cycle, Cancer, Endocrine System Disorders
2	AATK,BIRC3,CASP3,CCAR1,CD63,CTCF,DIABLO,ELMOD3,GSK3B,Histone h4,IFNB1,IFT122,IL18,IL24,INHBA,LEPR,NOD2,NPR1,NR3C1,NTF3,PAK6,PCDHGA9,PPID,PRKCB,PRKCD,PSEN1,RAD21,SFN,SLC19A2,SYTL4,TNFRSF10B,UBE3C,UNC13B,Vegf,ZNF385B	16	15	Cell Death and Survival, Cancer, Tumor Morphology
3	ALOX5,BDKRB2,Cg,COL15A1,DNAJB9,FLNC,FSH,GNB1,GPRC5B,Histone h4,Hsp70,Hsp90,IFN Beta,ING1,ING2,INHBA,Interferon alpha,JMJD6,Lh,OAS2,p70 S6k,PDE3A,Pkc(s),PLA2G5,PLCL1,RAB2A,RAD17,RPS6,SLC4A4,SLC5A1,SPRY1,STAT2,SYNPO,THBS1,TLR8	15	15	Cell Morphology, Organ Morphology, Skeletal and Muscular System Development and Function
4	ADM,BCL2,C2CD5,C9orf9,CALCRL,CDH17,CDX2,CXCR1,DLG4,E2f,EGLN3,EPAS1,ESRRG,GCDH,GRIN2A,HAMP,HIF1A,HLF,HRAS,HSPA4,HTT,IL17RB,KCNQ1,LNX2,NOX4,P4HA1,RAMP2,RIPK2,SLC29A1,SLC2A1,SPACA6P,TAF9B,TCF4,TRAF6,TUBB3	15	12	Energy Production, Lipid Metabolism, Small Molecule Biochemistry
5	AIFM1,ATM,CDK6,CMAS,CSF1,CXCL8,CYP2R1,DGCR14,GNG11,HGF,HK3,HRAS,HRH1,IL18,IL1A,LILRB2,miR-155-5p (miRNAs w/seed UAAUGCU),MTPN,NDN,PARP1,PARP2,PLA2R1,PPRC1,RB1,RBL1,RBL2,RECQL5,S1PR3,SPRR2F,TGM2,THBS1,TNIK,TRAF2,XRCC1,ZC3H12A	15	16	Cell Death and Survival, Organismal Survival, Cell Morphology
6	ADAMTS9,AKT1,ATM,CCR7,CEBPB,CREBBP,DPP3,DYRK2,EXOSC7,FOXO1,Growth hormone,HDAC11,Histone h4,IL18,INS,KIF26B,LPAR5,mir-29,NQO1,Nr1h,p70 S6k,PPARGC1A,PTAFR,PTGIR,PTGS2,ROBO1,RPS6,SCARB1,SMPD3,SREBF1,TF,TNF,TRAF1,VPS39,ZC3HAV1	14	13	Hematological System Development and Function, Tissue Morphology, Metabolic Disease
7	ALOX5,BHLHE40,CBFA2T3,DENND2C,DSN1,E2F1,ERBB2,F2,FYN,Growth hormone,KDM5B,KLC1,KMT2D,LYN,MIS12,MXD3,NDC80,NEDD9,NSL1,PHF20,PMEPA1,PPP1R3B,REEP1,RNGTT,SCARB1,SMURF2,SYTL3,TC2N,TGFB1,TGFB1I1,TGIF1,TIMP1,Vegf,ZNF652,ZWINT	12	13	Cell Cycle, Lipid Metabolism, Small Molecule Biochemistry
8	AMZ2,BBC3,CCNA2,CDK2,CHTOP,CKS2,COPG2,CTNNB1,CXCL1,CXCR4,DDX39A,E2F4,ERBB2,ERG,ESR1,FAM213A,GDF2,IFNG,miR-483-3p (miRNAs w/seed CACUCCU),NUPR1,RASSF1,RBMS1,RHOBTB1,RPA1,RWDD4,SCUBE1,SLIT2,SMAD6,SMAD7,SREBF2,TACC1,TGFB1,TP63,USF1,WDR91	12	13	Cell Cycle, Cancer, Organismal Injury and Abnormalities
9	AIM1,B3GALT5,BAX,BCL2,CDH2,CEACAM1,CREBBP,CTNNB1,CTNND2,DBP,FGF9,FUT10,GPD1L,HNF1A,HNF4A,HR,IFITM1,LEF1,NAP1L3,NRCAM,PAFAH2,PRKCD,PTEN,RB1CC1,RNASEH1,SFN,SLC26A2,SRC,TCF,TMOD2,TOB2,TP73,UGCG,Vegf,YAP1	11	10	Cell Death and Survival, Embryonic Development, Hair and Skin Development and Function
10	APOE,ARL1,CDYL,CSF1,CTBP1,CXCL8,EFNB3,ELOVL5,ESR1,GOLGA1,Gsk3,Histone h4,HRAS,IL18,IL1B,KRAS,LOC391322,miR-124-3p (and other miRNAs w/seed AAGGCAC),miR-155-5p (miRNAs w/seed UAAUGCU),NKIRAS1,NOD2,PRSS23,PYCARD,RAB1B,RAC1,RAPGEF2,RAVER2,SCARB1,SERP1,SIRT1,Sod,SUGT1,SV2A,TLR8,Vegf	11	13	Free Radical Scavenging, Cell Death and Survival, Cellular Movement
11	ACTL6A,APEX1,ASAP2,C12orf49,C9orf3,calpain,CD151,CHEK2,CHRNA7,CYTH2,FAM103A1,FBXW7,FLT4,FRG1,GCLC,HRAS,HSD17B14,ITGA3,ITGB1,KAT5,KDM5A,KIT,MAPT,MEX3C,miR-145-5p (and other miRNAs w/seed UCCAGUU),MYC,NDUFA4,NFYA,RCC1,RIC3,SHC1,SRC,TAL1,TDG,USP54	10	10	Cell-To-Cell Signaling and Interaction, Cellular Assembly and Organization, Tissue Development
12	AIMP1,AIMP2,APP,ATAD3A,CBL,CD2AP,COIL,Dynamin,Endophilin,FBXL2,Fcgr3,GAB2,GEMIN4,GEMIN7,GRB2,HMOX2,HNRNPA2B1,KARS,LNPEP,LYN,MARS,NME1,PDE1A,QARS,SCN9A,SH2B2,Shc,SHC1,SMN1/SMN2,SNRPE,SRC,STXBP1,UBXN10,VAV,VAV1	10	11	Cell Morphology, Cellular Assembly and Organization, Cell-To-Cell Signaling and Interaction
13	ABCA1,Actin,AKT1,APPL1,CDC6,CHD4,FN3K,HBB,HDAC1,ING1,KDM1A,LIN7A,MARK4,NCR3LG1,PLEKHG2,PPP2R1A,RB1,RBL1,RCOR1,REST,RFX1,SAP30,SIKE1,SLMAP,SMARCA4,SMARCE1,SOGA1,SPP1,STRIP1,STX12,TEC,TIAF1,TRAF3IP3,TREM2,YY1	10	12	Gene Expression, Cell Cycle, Cellular Development
14	ADAM12,Akt,AREG,BCL2,BCL2L1,CD44,DBNDD1,GNAI3,HGF,HIC2,HSF1,JUNB,LOC100996763/NOTCH2NL,MAPK1,MAPT,MCL1,MECP2,MRC2,PACSIN3,PAQR6,PAQR9,PDGF BB,PLAU,PLAUR,PRKCE,PRKG1,PXN,RAD51B,RBM28,RGS1,SECTM1,SRC,THPO,TREM1,ZC3HAV1	10	12	Cell Death and Survival, Cellular Movement, Connective Tissue Development and Function
15	CBX8,CDK6,CDKN2B,CXCL14,DHFR,DHFRL1,DNMT1,DNMT3B,E2F6,EPC1,EZH2,FAM110D,GPR68,HIC1,Histone h4,INHBA,KIAA1524,MAX,NEDD4L,PCGF1,PCGF2,PHF1,PHF19,PLA2G4A,RASGRF2,RBL2,RYBP,SCNN1B,SIN3B,SIRT1,SLC30A1,TREM1,WNT1,YOD1,ZNF451	10	13	DNA Replication, Recombination, and Repair, Gene Expression, Cell Cycle
16	AGPAT5,Alpha catenin,BCL2,CACNA1C,CACNA2D1,CACNB3,CDH1,CDH4,CLEC2B,COL7A1,CORO2B,CTNND1,estrogen receptor,GATA3,HSP90AA1,HTR2A,IL4,IL5,JUP,LRRC37A3 (includes others),MYB,OPRM1,P2RY8,PRDM5,PTGS2,SATB1,SELL,SIPA1L2,STAT6,TGFBR2,TINAGL1,TJP1,TSC22D3,VCL,ZEB1	10	9	Dermatological Diseases and Conditions, Inflammatory Disease, Inflammatory Response
17	AR,BARD1,BECN1,CASP8,CASP9,CDC7,CDC14B,CDT1,Cofilin,CSTF2,DBF4,DBF4B,DDIT3,E2f,EIF2AK3,EIF2S1,F Actin,FOXO1,FOXO3,GUCY1A3,LIMK2,MCM2,ME1,PARP16,PCBP4,Pka,PLK1,PROM1,PTPRA,TP53,TRIM28,UVRAG,ZMYM6,ZNF24,ZNF444	9	11	Cell Death and Survival, DNA Replication, Recombination, and Repair, Cancer
18	AGTR1,ALAS2,C11orf84,CHMP3,CPNE8,DIS3,DPY30,E2F1,E2F4,EGFR,EXOSC2,EXOSC9,EXOSC10,FAM60A,FBL,HAS2-AS1,INHBA,KIT,LYN,MYCN,NHP2L1,NUFIP1,PSAT1,RBL1,SLC19A1,SMAD2,SMAD4,SP1,STAM,STAMBP,STAT1,TSR1,Vegf,WWTR1,YWHAE	9	11	Cell Cycle, Cell-To-Cell Signaling and Interaction, Cellular Growth and Proliferation
19	APP,AR,BCYRN1,CDKN1A,CDT1,CELF1,CNOT6,CUL1,CUL7,CUL9,DLGAP5,ESR2,FBXO4,FBXW8,FMR1,FOXO1,FOXO3,GLMN,GMNN,Histone h4,KLF5,LRWD1,NBN,NDRG2,NOTCH3,PCGF3,PURA,RBX1,RUNX1,SKP1,SKP2,TGFA,TP63,Ubiquitin,ZNF678	7	10	Cell Cycle, Cancer, Cellular Development
20	26s Proteasome,AGTPBP1,Alpha tubulin,AR,BCL2,BCL3,BIRC2,BIRC3,C19orf57,CEBPB,CPEB2,CREB5,FGF2,FRK,HAPLN1,HTT,MAPT,MYC,MYCN,PGR,PKP2,POLR3A,POLR3C,POLR3F,PRKCD,PSMD14,RBM5,SMARCE1,SRC,STAT5B,TLR7,UBA1,UCK2,XIAP,ZNF217	7	7	Gene Expression, Cell Death and Survival, Nervous System Development and Function
