# Supplementary material for: Aberrant modulation of the BRCA1 and G1/S cell cycle pathways in alcoholic hepatitis patients with Mallory Denk Bodies revealed by RNA sequencing
Source: Oncotarget. 2015 Nov 25;6(40):42491–503. doi: 10.18632/oncotarget.6382 (PMC4767447; doi:10.18632/oncotarget.6382)
Supplement: Supplementary file 6 [file oncotarget-06-42491-s006.xlsx]

## Sheet: Sheet1
Bio Functions
Categories	Diseases or Functions Annotation	p-Value	Predicted Activation State	Activation z-score	Notes	Molecules	# Molecules
Post-Translational Modification	heterodimerization of protein	1.84E-06				BAK1,BAX,BCL2,NRG1	4
Cell Death and Survival, Hematological System Development and Function	cell viability of tumor cell lines	4.92E-04	Increased	2.470	bias	ACER2,ATM,BAX,BCL2,BRCA1,BRCA2,CDK2,CERK,DGKA,DIABLO,DIS3,DPP3,ERBB3,FAM103A1,FANCA,FANCG,FBXL2,FBXO18,FKBP5,FN3K,FOSL1,HK3,IGFBP3,LNX2,MAP2K1,MICAL2,MTMR1,NRG1,NTF3,PCGF2,PLEKHG2,PPP1R16B,PRKAA2,PROM1,PTGS2,PTPRA,PTPRO,RAB11A,RRM2,SFN,SIRT1,SLC19A1,SLC25A23,SLC2A1,SMARCD3,SNRPE,TCF7L1,TEC,TLR4,TUBB3,UBD,	51
Cell Death and Survival, Hematological System Development and Function	cell viability of pancreatic cancer cell lines	4.95E-04		1.254	bias	BRCA2,ERBB3,FANCG,FKBP5,PLEKHG2,RRM2,SIRT1	7
Cell Death and Survival	cell death of lymphoblastoid cell lines	8.11E-04		-1.180		ATM,BAX,BCL2,CDK2,CR1,DCTD,DUSP4,IRF4,NTF3,SLC28A1,SYK	11
Cancer, Gastrointestinal Disease	colon tumor	8.67E-04				AATK,ADAT3,ADO,ADRA2A,ADRBK2,AGL,AGTPBP1,AHDC1,AHI1,AIM1,APPL1,ARSF,ASAP2,ATM,B3GALNT1,BAX,BCL11B,BDKRB2,BIRC3,BRCA1,BRCA2,BRCC3,BTF3L4,C14orf159,C1orf106,C1orf35,C2CD5,C9orf114,C9orf163,CACNA1H,CCAR1,CCR7,CDH17,CDH4,CDK2,CDYL,CENPC,CENPF,CHDH,CIITA,COIL,COL4A4,CPAMD8,CPEB2,CPNE5,CTNND2,CWF19L2,CYP4F11,DBF4B,DGKA,DIABLO,DIP2B,DISP1,DLG4,DLGAP5,DNAH5,DNAJB9,DOK3,DUSP4,DYRK2,EDNRA,EFNA4,EIF2AK2,EMR…	233
Cancer, Gastrointestinal Disease	colon cancer	9.87E-04				AATK,ADAT3,ADO,ADRA2A,ADRBK2,AGL,AGTPBP1,AHDC1,AHI1,AIM1,APPL1,ARSF,ASAP2,ATM,B3GALNT1,BAX,BCL11B,BDKRB2,BIRC3,BRCA1,BRCA2,BRCC3,BTF3L4,C14orf159,C1orf106,C1orf35,C2CD5,C9orf114,C9orf163,CACNA1H,CCAR1,CCR7,CDH17,CDH4,CDK2,CDYL,CENPC,CENPF,CHDH,CIITA,COIL,COL4A4,CPAMD8,CPEB2,CPNE5,CTNND2,CWF19L2,CYP4F11,DBF4B,DGKA,DIABLO,DIP2B,DISP1,DLG4,DLGAP5,DNAH5,DNAJB9,DOK3,DUSP4,DYRK2,EDNRA,EFNA4,EIF2AK2,EMR…	232
Cancer, Hematological Disease, Organismal Injury and Abnormalities	bone marrow neoplasm	1.22E-03				ADAMTS9,AGL,AHI1,ATM,BAK1,BAX,BCL11B,BCL2,BIRC3,BRCA2,CDKN2B,COL4A4,COL7A1,CTNND2,CYP4F11,DNAH5,DTX3,E2F3,EMR1,EPO,ERG,FBXL2,FYN,HK3,IFT122,IKZF1,IMPDH1,IRF4,MAP2K1,MARS,PDE3A,PDE4D,PTGS2,RHOBTB1,RRM2,SH2B2,SLC19A1,SNRPE,STAT5A,SYK,TMEM45B,TUBB3,UBE3C,UNC13B,WDR91,XRCC1,ZNF211,ZNF551,ZRSR2	49
Cancer, Organismal Injury and Abnormalities, Reproductive System Disease	female genital neoplasm	1.32E-03				ADAMTS9,ADRA2A,ADRBK2,AGAP6 (includes others),AGMO,AGTPBP1,AIM1,ALDH3A1,ALOX5,ARHGAP19,ATM,B3GALNT1,B3GALT5,B3GNT3,BCAT1,BCL2,BDH1,BRCA1,BRCA2,BROX,BTN2A2,C14orf159,C15orf27,C19orf57,C1orf106,C2CD5,CACNA1H,CALCRL,CCAR1,CDH4,CDK2,CENPC,CENPF,CES4A,CHST11,CIITA,CNOT6,COL15A1,CPAMD8,CR1,CRYBG3,CSTF2,CTNND2,CXCL14,DHRS7B,DIABLO,DIS3,DIS3L2,DISP1,DNAH5,DUSP4,DYNLRB1,DYRK2,E2F3,EDNRA,EFNA4,EIF2AK2,EMR1…	211
Hereditary Disorder, Neurological Disease, Organismal Injury and Abnormalities, Skeletal and Muscular Disorders	autosomal dominant spastic paraplegia type 17	1.36E-03				BSCL2,REEP1	2
Cancer, Organismal Injury and Abnormalities, Reproductive System Disease	bilateral breast cancer	1.36E-03				BRCA1,BRCA2	2
Cancer, Endocrine System Disorders, Hereditary Disorder, Organismal Injury and Abnormalities, Reproductive System Disease	familial ovarian cancer	1.36E-03				BRCA1,BRCA2	2
Cancer, Organismal Injury and Abnormalities, Reproductive System Disease	male breast cancer	1.36E-03				BRCA1,BRCA2	2
Cancer, Endocrine System Disorders, Organismal Injury and Abnormalities, Reproductive System Disease	platinum-sensitive recurrent ovarian cancer	1.36E-03				BRCA1,BRCA2	2
Cancer, Cell Death and Survival, Tumor Morphology	apoptosis of lymphoblastoid cell lines	1.37E-03		-0.936		ATM,BAX,BCL2,CDK2,IRF4,SYK	6
Cancer, Hematological Disease, Immunological Disease	leukemia	1.37E-03				ADAMTS9,AGL,AHI1,ATM,BAK1,BAX,BCL11B,BCL2,BIRC3,BRCA2,CDKN2B,COL4A4,COL7A1,CTNND2,CYP4F11,DNAH5,DTX3,E2F3,EIF2AK2,EMR1,EPO,ERG,FBXL2,FYN,HK3,IFT122,IKZF1,IMPDH1,IRF4,MAP2K1,MARS,PDE4D,RHOBTB1,RRM2,SH2B2,SLC19A1,SNRPE,STAT5A,SYK,TMEM45B,TUBB3,UBE3C,UNC13B,WDR91,XRCC1,ZNF211,ZNF551,ZRSR2	48
Cancer, Hematological Disease, Organismal Injury and Abnormalities	bone marrow cancer	1.51E-03				ADAMTS9,AGL,AHI1,ATM,BAK1,BAX,BCL11B,BCL2,BIRC3,BRCA2,CDKN2B,COL4A4,COL7A1,CTNND2,CYP4F11,DNAH5,DTX3,E2F3,EMR1,EPO,ERG,FBXL2,FYN,HK3,IFT122,IKZF1,IMPDH1,IRF4,MAP2K1,MARS,PDE4D,RHOBTB1,RRM2,SH2B2,SLC19A1,SNRPE,STAT5A,SYK,TMEM45B,TUBB3,UBE3C,UNC13B,WDR91,XRCC1,ZNF211,ZNF551,ZRSR2	47
Hematological Disease, Immunological Disease	lymphoproliferative disorder	1.79E-03				ADAMTS9,AGL,ALOX5,ATM,BAK1,BAX,BCL11B,BCL2,BIRC3,BRCA2,BSCL2,CCR7,CD19,CDKN2B,CIITA,COL4A4,COL7A1,CTNND2,CYP4F11,DNAH5,EMR1,EPO,FBXL2,FYN,IFT122,IKZF1,IRF4,LAMA3,MAP2K1,MARS,MYO5C,NCR3LG1,PDE4D,RHOBTB1,RRM2,RTTN,SLC19A1,SLC5A1,SNRPE,SPEG,SYK,TCF7L1,TMEM45B,TUBB3,UBE3C,UNC13B,WDR91,ZNF211,ZNF551,ZNF700	50
Cell Morphology, Cellular Assembly and Organization, Cellular Development, Cellular Function and Maintenance, Cellular Growth and Proliferation, DNA Replication, Recombination, and Repair, Embryonic Development, Hematological System Development and Function, Hematopoiesis, Nervous System Development and Function, Organ Development, Organismal Development, Renal and Urological System Development a…	formation of hematopoietic cells	1.81E-03				EPO,IKZF1,IL2RG,STAT5A	4
Cancer, Hematological Disease	hematologic cancer	2.14E-03				ADAMTS9,AGL,AHI1,ALOX5,ATM,BAK1,BAX,BCAT1,BCL11B,BCL2,BIRC3,BRCA2,BSCL2,CCR7,CD19,CDK2,CDKN2B,CIITA,COL4A4,COL7A1,CTNND2,CYP4F11,DIABLO,DIS3,DNAH5,DTX3,DUSP4,E2F3,EIF2AK2,EMR1,EPO,ERG,FBXL2,FYN,HDAC11,HK3,IFT122,IGFBP3,IKZF1,IL2RG,IMPDH1,IRF4,LAMA3,MAP2K1,MARS,MYO5C,NCR3LG1,PDE3A,PDE4D,PLEKHG2,PTGS2,RCC1,RHOBTB1,RRM2,RTTN,SH2B2,SLC19A1,SLC5A1,SNRPE,SPEG,STAT5A,SYK,TCF7L1,TMEM45B,TNIK,TUBB3,UBE3C,…	75
Cancer	endometrioid carcinoma	2.42E-03				ADRBK2,AGAP6 (includes others),AGMO,AGTPBP1,AIM1,ALOX5,ARHGAP19,ATM,B3GALNT1,B3GALT5,BCAT1,BRCA2,BROX,BTN2A2,C14orf159,C15orf27,C19orf57,C1orf106,C2CD5,CACNA1H,CCAR1,CDH4,CENPC,CENPF,CES4A,CHST11,CIITA,CNOT6,COL15A1,CPAMD8,CR1,CRYBG3,CSTF2,CTNND2,DHRS7B,DIABLO,DIS3,DIS3L2,DISP1,DNAH5,DYNLRB1,E2F3,EFNA4,EIF2AK2,EMR1,ERBB3,FAM103A1,FAM200B,FAM213A,FBXO22,FNDC1,GTF2IRD2/GTF2IRD2B,H2AFJ,HSPA2,HTR2A,I…	167
Cell-mediated Immune Response, Cellular Movement, Hematological System Development and Function, Immune Cell Trafficking	cell movement of naive lymphocytes	2.44E-03				CCR7,FYN,TNFRSF1B	3
Cancer	malignant solid tumor	2.45E-03		-0.410	bias	AATK,ABHD15,ACER2,ADAMTS9,ADAT3,ADO,ADRA2A,ADRBK2,AGAP6 (includes others),AGL,AGMO,AGPAT5,AGTPBP1,AHDC1,AHI1,AIM1,ALDH3A1,ALKBH1,ALOX5,AMN,APCDD1,APPL1,AQP4,ARHGAP19,ARSF,ASAP2,ATAD3A,ATM,ATP13A4,B3GALNT1,B3GALT5,B3GAT3,B3GNT3,BAK1,BAX,BCAT1,BCL11B,BCL2,BDH1,BDKRB2,BIRC3,BRCA1,BRCA2,BRCC3,BRF2,BROX,BSCL2,BTF3L4,BTG3,BTN2A2,C12orf49,C14orf159,C15orf27,C19orf57,C1orf106,C1orf35,C22orf34,C2CD5,C9orf…	562
Cancer	abdominal neoplasm	2.55E-03	Decreased	-2.153		AATK,ADAMTS9,ADAT3,ADO,ADRA2A,ADRBK2,AGAP6 (includes others),AGL,AGMO,AGPAT5,AGTPBP1,AHDC1,AHI1,AIM1,ALDH3A1,ALKBH1,ALOX5,AMN,APPL1,AQP4,ARHGAP19,ARSF,ASAP2,ATAD3A,ATM,B3GALNT1,B3GALT5,B3GNT3,BAK1,BAX,BCAT1,BCL11B,BCL2,BDH1,BDKRB2,BIRC3,BRCA1,BRCA2,BRCC3,BROX,BTF3L4,BTG3,BTN2A2,C12orf49,C14orf159,C15orf27,C19orf57,C1orf106,C1orf35,C22orf34,C2CD5,C9orf114,C9orf163,CACNA1H,CALCRL,CBFA2T3,CCAR1,CCDC…	483
Cancer	Cancer	2.58E-03		0.183		AATK,ABHD15,ACER2,ADAMTS9,ADAT3,ADO,ADRA2A,ADRBK2,AGAP6 (includes others),AGL,AGMO,AGPAT5,AGTPBP1,AHDC1,AHI1,AIM1,ALDH3A1,ALKBH1,ALOX5,AMN,APCDD1,APPL1,AQP4,ARHGAP19,ARSF,ASAP2,ATAD3A,ATM,ATP13A4,B3GALNT1,B3GALT5,B3GAT3,B3GNT3,BAK1,BAX,BCAT1,BCL11B,BCL2,BDH1,BDKRB2,BIRC3,BRCA1,BRCA2,BRCC3,BRF2,BROX,BSCL2,BTF3L4,BTG3,BTN2A2,C12orf49,C14orf159,C15orf27,C19orf57,C1orf106,C1orf35,C22orf34,C2CD5,C9orf…	583
Cancer, Gastrointestinal Disease	colorectal carcinoma	2.86E-03				AATK,ADAT3,ADO,ADRBK2,AGL,AGTPBP1,AHDC1,AHI1,AIM1,APPL1,ARSF,ASAP2,ATM,B3GALNT1,BAX,BCL11B,BDKRB2,BIRC3,BRCA1,BRCA2,BRCC3,BTF3L4,C14orf159,C1orf106,C1orf35,C2CD5,C9orf114,C9orf163,CACNA1H,CCAR1,CCR7,CDH17,CDH4,CDK2,CDYL,CENPC,CENPF,CHDH,CIITA,COIL,COL4A4,CPAMD8,CPEB2,CPNE5,CTNND2,CWF19L2,CYP4F11,DBF4B,DIP2B,DIS3,DISP1,DLG4,DLGAP5,DNAH5,DOK3,DUSP4,DYRK2,EDNRA,EFNA4,EMR1,EPS8L1,ERBB3,ERG,ETAA1,EVX2…	228
Cancer, Cell Death and Survival, Tumor Morphology	apoptosis of carcinoma cells	2.98E-03		-0.261		BAX,BCL2,DIABLO,SIRT1	4
Cancer	solid tumor	3.03E-03		-0.219	bias	AATK,ABHD15,ACER2,ADAMTS9,ADAT3,ADO,ADRA2A,ADRBK2,AGAP6 (includes others),AGL,AGMO,AGPAT5,AGTPBP1,AHDC1,AHI1,AIM1,ALDH3A1,ALKBH1,ALOX5,AMN,APCDD1,APPL1,AQP4,ARHGAP19,ARSF,ASAP2,ATAD3A,ATM,ATP13A4,B3GALNT1,B3GALT5,B3GAT3,B3GNT3,BAK1,BAX,BCAT1,BCL11B,BCL2,BDH1,BDKRB2,BIRC3,BRCA1,BRCA2,BRCC3,BRF2,BROX,BSCL2,BTF3L4,BTG3,BTN2A2,C12orf49,C14orf159,C15orf27,C19orf57,C1orf106,C1orf35,C22orf34,C2CD5,C9orf…	563
Cell Death and Survival, Hematological System Development and Function	cell viability of neuroblastoma cell lines	3.24E-03		1.455		BCL2,DIABLO,DPP3,NTF3,PTGS2,SLC2A1	6
Cancer, Gastrointestinal Disease	colon carcinoma	3.28E-03				AATK,ADAT3,ADO,ADRBK2,AGL,AGTPBP1,AHDC1,AHI1,AIM1,APPL1,ARSF,ASAP2,ATM,B3GALNT1,BAX,BCL11B,BDKRB2,BIRC3,BRCA1,BRCA2,BRCC3,BTF3L4,C14orf159,C1orf106,C1orf35,C2CD5,C9orf114,C9orf163,CACNA1H,CCAR1,CCR7,CDH17,CDH4,CDK2,CDYL,CENPC,CENPF,CHDH,CIITA,COIL,COL4A4,CPAMD8,CPEB2,CPNE5,CTNND2,CWF19L2,CYP4F11,DBF4B,DIP2B,DISP1,DLG4,DLGAP5,DNAH5,DOK3,DUSP4,DYRK2,EDNRA,EFNA4,EMR1,EPS8L1,ERBB3,ERG,ETAA1,EVX2,FAM1…	217
Cancer, Organismal Injury and Abnormalities, Reproductive System Disease	endometrial carcinoma	3.36E-03				ADRBK2,AGAP6 (includes others),AGMO,AGTPBP1,AIM1,ALOX5,ARHGAP19,ATM,B3GALNT1,B3GALT5,BCAT1,BCL2,BRCA2,BROX,BTN2A2,C14orf159,C15orf27,C19orf57,C1orf106,C2CD5,CACNA1H,CCAR1,CDH4,CENPC,CENPF,CES4A,CHST11,CIITA,CNOT6,COL15A1,CPAMD8,CR1,CRYBG3,CSTF2,CTNND2,DHRS7B,DIABLO,DIS3,DIS3L2,DISP1,DNAH5,EFNA4,EIF2AK2,EMR1,ERBB3,FAM103A1,FAM200B,FAM213A,FBXO22,FNDC1,GTF2IRD2/GTF2IRD2B,H2AFJ,HSPA2,HTR2A,IL2RG,ING…	167
Cell Death and Survival, Hematological System Development and Function	cell viability of natural killer cells	3.55E-03				BCL2,MAP2K1,SYK	3
Cell Cycle, Connective Tissue Development and Function	re-entry into cell cycle progression	3.55E-03				ATM,BCL2,NRG1	3
Cancer, Organismal Injury and Abnormalities, Reproductive System Disease	adenocarcinoma in endometrium	3.57E-03				ADRBK2,AGAP6 (includes others),AGMO,AGTPBP1,AIM1,ALOX5,ARHGAP19,ATM,B3GALNT1,B3GALT5,BCAT1,BRCA2,BROX,BTN2A2,C14orf159,C15orf27,C19orf57,C1orf106,C2CD5,CACNA1H,CCAR1,CDH4,CENPC,CENPF,CES4A,CHST11,CIITA,CNOT6,COL15A1,CPAMD8,CR1,CRYBG3,CSTF2,CTNND2,DHRS7B,DIABLO,DIS3,DIS3L2,DISP1,DNAH5,EFNA4,EIF2AK2,EMR1,ERBB3,FAM103A1,FAM200B,FAM213A,FBXO22,FNDC1,GTF2IRD2/GTF2IRD2B,H2AFJ,HSPA2,HTR2A,IL2RG,ING1,ITG…	165
Neurological Disease	paroxysmal movement disorder	3.71E-03				HRH1,HTR2A,SLC2A1,SV2A	4
Cancer, Gastrointestinal Disease	colorectal neoplasia	3.79E-03				AATK,ADAT3,ADO,ADRA2A,ADRBK2,AGL,AGTPBP1,AHDC1,AHI1,AIM1,APPL1,ARSF,ASAP2,ATM,B3GALNT1,BAK1,BAX,BCL11B,BCL2,BDKRB2,BIRC3,BRCA1,BRCA2,BRCC3,BTF3L4,C14orf159,C1orf106,C1orf35,C2CD5,C9orf114,C9orf163,CACNA1H,CCAR1,CCR7,CDH17,CDH4,CDK2,CDYL,CENPC,CENPF,CHDH,CIITA,COIL,COL4A4,CPAMD8,CPEB2,CPNE5,CTNND2,CWF19L2,CYP4F11,DBF4B,DGKA,DIABLO,DIP2B,DIS3,DISP1,DLG4,DLGAP5,DNAH5,DNAJB9,DOK3,DUSP2,DUSP4,DYRK2,ED…	255
Cancer, Hematological Disease, Immunological Disease, Organismal Injury and Abnormalities	chronic leukemia	3.80E-03				ADAMTS9,AGL,AHI1,ATM,BAK1,BAX,BCL2,BIRC3,COL4A4,COL7A1,CTNND2,CYP4F11,DNAH5,EMR1,FYN,IFT122,IRF4,MAP2K1,MARS,PDE4D,RRM2,SNRPE,STAT5A,SYK,TMEM45B,TUBB3,UBE3C,UNC13B,WDR91,ZNF211,ZNF551,ZRSR2	32
Cancer, Gastrointestinal Disease	gastrointestinal adenocarcinoma	3.83E-03				AATK,ADAT3,ADO,ADRBK2,AGL,AGTPBP1,AHDC1,AHI1,AIM1,APPL1,ARSF,ASAP2,ATM,B3GALNT1,BAX,BCL11B,BDKRB2,BIRC3,BRCA1,BRCA2,BRCC3,BTF3L4,C14orf159,C1orf106,C1orf35,C2CD5,C9orf114,C9orf163,CACNA1H,CCAR1,CCR7,CDH17,CDH4,CDK2,CDYL,CENPC,CENPF,CHDH,CIITA,COIL,COL4A4,CPAMD8,CPEB2,CPNE5,CTNND2,CWF19L2,CYP4F11,DBF4B,DIP2B,DIS3,DISP1,DLG4,DLGAP5,DNAH5,DOK3,DUSP4,DYRK2,EDNRA,EFNA4,EMR1,EPS8L1,ERBB3,ERG,ETAA1,EVX2…	227
Cancer, Cell Death and Survival, Tumor Morphology	apoptosis of photoreceptors	3.98E-03				BCL2,EPO	2
Cellular Movement, Nervous System Development and Function	chemorepulsion of commissural neurons	3.98E-03				ROBO1,SLIT2	2
Cell Morphology	frequency of micronuclei	3.98E-03				BAX,BCL2	2
Cellular Function and Maintenance	length of cells	3.98E-03				BAX,MAP2K1	2
Cellular Function and Maintenance, DNA Replication, Recombination, and Repair, Energy Production, Lipid Metabolism, Small Molecule Biochemistry, Vitamin and Mineral Metabolism	metabolism of malic acid	3.98E-03				ME1,ME3	2
Lipid Metabolism, Small Molecule Biochemistry	oxygenation of arachidonic acid	3.98E-03				ALOX5,PTGS2	2
Cancer, Organismal Injury and Abnormalities, Reproductive System Disease	primary fallopian tube cancer	3.98E-03				BRCA1,BRCA2	2
Cardiovascular System Development and Function, Connective Tissue Development and Function, Tissue Morphology	quantity of microvascular endothelial cells	3.98E-03				BCL2,MAP2K1	2
Cell Cycle, Connective Tissue Development and Function	re-entry into cell cycle progression of fibroblasts	3.98E-03				ATM,BCL2	2
Cell-To-Cell Signaling and Interaction	response of neuroblastoma cell lines	3.98E-03				BCL2,CDK5R1	2
Cellular Compromise, DNA Replication, Recombination, and Repair	DNA damage	4.10E-03	Decreased	-2.326		ATM,BAX,BRCA1,FANCG,FBXO18,RECQL5,RRM2,STAT5A,TDP1,XRCC1	10
Cancer, Gastrointestinal Disease	colorectal cancer	4.13E-03				AATK,ADAT3,ADO,ADRA2A,ADRBK2,AGL,AGTPBP1,AHDC1,AHI1,AIM1,APPL1,ARSF,ASAP2,ATM,B3GALNT1,BAK1,BAX,BCL11B,BCL2,BDKRB2,BIRC3,BRCA1,BRCA2,BRCC3,BTF3L4,C14orf159,C1orf106,C1orf35,C2CD5,C9orf114,C9orf163,CACNA1H,CCAR1,CCR7,CDH17,CDH4,CDK2,CDYL,CENPC,CENPF,CHDH,CIITA,COIL,COL4A4,CPAMD8,CPEB2,CPNE5,CTNND2,CWF19L2,CYP4F11,DBF4B,DGKA,DIABLO,DIP2B,DIS3,DISP1,DLG4,DLGAP5,DNAH5,DNAJB9,DOK3,DUSP2,DUSP4,DYRK2,ED…	254
Cancer, Endocrine System Disorders, Organismal Injury and Abnormalities, Reproductive System Disease	primary ovarian cancer	4.14E-03				BRCA1,BRCA2,CXCL14,E2F3,ERBB3,PROM1,PSAT1,SLC34A2	8
Hematological Disease, Immunological Disease	B-cell lymphoproliferative disorder	4.20E-03				ADAMTS9,AGL,ALOX5,ATM,BAK1,BAX,BCL2,BIRC3,BSCL2,CCR7,CD19,CIITA,COL4A4,COL7A1,CTNND2,CYP4F11,DNAH5,EMR1,IFT122,IRF4,LAMA3,MAP2K1,MARS,MYO5C,NCR3LG1,PDE4D,RRM2,RTTN,SLC5A1,SNRPE,SPEG,SYK,TCF7L1,TMEM45B,TUBB3,UBE3C,UNC13B,WDR91,ZNF211,ZNF551,ZNF700	41
Cancer, Hematological Disease, Immunological Disease, Organismal Injury and Abnormalities	lymphocytic leukemia	4.30E-03				ADAMTS9,AGL,ATM,BAK1,BAX,BCL11B,BCL2,BIRC3,BRCA2,CDKN2B,COL4A4,COL7A1,CTNND2,CYP4F11,DNAH5,EMR1,FBXL2,FYN,IFT122,IKZF1,IRF4,MAP2K1,MARS,PDE4D,RHOBTB1,RRM2,SLC19A1,SNRPE,SYK,TMEM45B,TUBB3,UBE3C,UNC13B,WDR91,ZNF211,ZNF551	36
Cancer, Organismal Injury and Abnormalities, Reproductive System Disease	genital tumor	4.34E-03				ADAMTS9,ADRA2A,ADRBK2,AGAP6 (includes others),AGMO,AGTPBP1,AIM1,ALDH3A1,ALOX5,ARHGAP19,ATM,B3GALNT1,B3GALT5,B3GNT3,BCAT1,BCL2,BDH1,BRCA1,BRCA2,BROX,BTG3,BTN2A2,C14orf159,C15orf27,C19orf57,C1orf106,C2CD5,CACNA1H,CALCRL,CCAR1,CCR7,CDH4,CDK2,CENPC,CENPF,CES4A,CHST11,CIITA,CNOT6,COL15A1,COL7A1,CPAMD8,CR1,CRYBG3,CSTF2,CTNND2,CXCL14,DHRS7B,DIABLO,DIS3,DIS3L2,DISP1,DNAH5,DUSP2,DUSP4,DYNLRB1,DYRK2,E2F3,E…	225
Cancer, Cell Death and Survival, Tumor Morphology	apoptosis of lung cancer cell lines	4.55E-03		-0.125		BAK1,BAX,BCL2,BIRC3,BRCA2,DIABLO,ERBB3,FBXL2,IGFBP3,NRG1,PDE4D,PMEPA1,PTGS2,PTPRO,RRM2,SIRT1	16
Cancer, Organismal Injury and Abnormalities	lymphoid cancer	4.71E-03				ADAMTS9,AGL,AHI1,ALOX5,ATM,BAK1,BAX,BCL11B,BCL2,BIRC3,BRCA2,BSCL2,CCR7,CD19,CDKN2B,CIITA,COL4A4,COL7A1,CTNND2,CYP4F11,DNAH5,DTX3,E2F3,EMR1,EPO,ERG,FBXL2,FYN,HDAC11,HK3,IFT122,IKZF1,IL2RG,IMPDH1,IRF4,LAMA3,MAP2K1,MARS,MYO5C,NCR3LG1,PDE4D,RHOBTB1,RRM2,RTTN,SH2B2,SLC19A1,SLC5A1,SNRPE,SPEG,STAT5A,SYK,TCF7L1,TMEM45B,TUBB3,UBE3C,UNC13B,WDR91,XRCC1,ZNF211,ZNF551,ZNF700,ZRSR2	62
Cancer, Organismal Injury and Abnormalities, Reproductive System Disease	uterine tumor	4.82E-03				ADRA2A,ADRBK2,AGAP6 (includes others),AGMO,AGTPBP1,AIM1,ALOX5,ARHGAP19,ATM,B3GALNT1,B3GALT5,B3GNT3,BCAT1,BCL2,BDH1,BRCA1,BRCA2,BROX,BTN2A2,C14orf159,C15orf27,C19orf57,C1orf106,C2CD5,CACNA1H,CALCRL,CCAR1,CDH4,CENPC,CENPF,CES4A,CHST11,CIITA,CNOT6,COL15A1,CPAMD8,CR1,CRYBG3,CSTF2,CTNND2,CXCL14,DHRS7B,DIABLO,DIS3,DIS3L2,DISP1,DNAH5,DYRK2,EDNRA,EFNA4,EIF2AK2,EMR1,EPO,ERBB3,ERG,FAM103A1,FAM200B,FAM213A,…	193
Cancer	neoplasia of epithelial tissue	4.86E-03		0.294		AATK,ADAMTS9,ADAT3,ADO,ADRA2A,ADRBK2,AGAP6 (includes others),AGL,AGMO,AGPAT5,AGTPBP1,AHDC1,AHI1,AIM1,ALDH3A1,ALKBH1,ALOX5,AMN,APCDD1,APPL1,AQP4,ARHGAP19,ARSF,ASAP2,ATAD3A,ATM,B3GALNT1,B3GALT5,BAK1,BAX,BCAT1,BCL11B,BCL2,BDH1,BDKRB2,BIRC3,BRCA1,BRCA2,BRCC3,BRF2,BROX,BTF3L4,BTG3,BTN2A2,C12orf49,C14orf159,C15orf27,C19orf57,C1orf106,C1orf35,C22orf34,C2CD5,C9orf114,C9orf163,CACNA1H,CALCRL,CBFA2T3,CCAR1…	486
Cancer, Hematological Disease, Immunological Disease, Organismal Injury and Abnormalities	acute lymphocytic leukemia, type L3	4.94E-03				BCL2,IKZF1,SYK	3
Cancer, Cell Death and Survival, Tumor Morphology	apoptosis of mammary tumor cells	4.94E-03				BAX,BCL2,IGFBP3	3
Cell Morphology	conversion of connective tissue cells	4.94E-03				MITF,SMARCD3,SUV39H1	3
DNA Replication, Recombination, and Repair	breakage of DNA	5.16E-03		-1.091		ATM,BRCA1,FANCG,FBXO18,RECQL5	5
Cancer, Gastrointestinal Disease	gastrointestinal carcinoma	5.25E-03				AATK,ADAT3,ADO,ADRBK2,AGL,AGTPBP1,AHDC1,AHI1,AIM1,APPL1,ARSF,ASAP2,ATM,B3GALNT1,BAX,BCL11B,BCL2,BDKRB2,BIRC3,BRCA1,BRCA2,BRCC3,BTF3L4,C14orf159,C1orf106,C1orf35,C2CD5,C9orf114,C9orf163,CACNA1H,CCAR1,CCR7,CDH17,CDH4,CDK2,CDYL,CENPC,CENPF,CHDH,CIITA,COIL,COL15A1,COL4A4,CORIN,CPAMD8,CPEB2,CPNE5,CTNND2,CWF19L2,CXCL14,CYP4F11,DBF4B,DIP2B,DIS3,DISP1,DLG4,DLGAP5,DNAH5,DOK3,DUSP4,DYRK2,EDNRA,EFNA4,EMR1,E…	238
Cell Death and Survival	cell death of leukocyte cell lines	5.35E-03		-0.152		BCL2,CD19,EIF2AK2,HCST,IRF4,STAT5A,SYK,TNFRSF1B	8
Organismal Injury and Abnormalities	Bleeding	5.39E-03				ADRA2A,ALDH3A1,ALOX5,BAX,BCL2,CACNB3,EDNRA,EPO,OXTR,PDE4D,PTGIR,PTGS2	12
Cell Death and Survival	cell death of lung cancer cell lines	5.43E-03		-0.129		BAK1,BAX,BCL2,BIRC3,BRCA2,DIABLO,ERBB3,FBXL2,HCST,IGFBP3,NRG1,PDE4D,PMEPA1,PTGS2,PTPRO,RRM2,SIRT1,TUBB3	18
Cancer, Organismal Injury and Abnormalities, Reproductive System Disease	female genital tract cancer	5.43E-03				ADRBK2,AGAP6 (includes others),AGMO,AGTPBP1,AIM1,ALDH3A1,ALOX5,ARHGAP19,ATM,B3GALNT1,B3GALT5,B3GNT3,BCAT1,BCL2,BRCA1,BRCA2,BROX,BTN2A2,C14orf159,C15orf27,C19orf57,C1orf106,C2CD5,CACNA1H,CCAR1,CDH4,CDK2,CENPC,CENPF,CES4A,CHST11,CIITA,CNOT6,COL15A1,CPAMD8,CR1,CRYBG3,CSTF2,CTNND2,CXCL14,DHRS7B,DIABLO,DIS3,DIS3L2,DISP1,DNAH5,DUSP4,DYNLRB1,E2F3,EDNRA,EFNA4,EIF2AK2,EMR1,EPO,ERBB3,ERG,FAM103A1,FAM200B,F…	197
Cancer, Organismal Injury and Abnormalities, Reproductive System Disease	malignant neoplasm of female genital organ	5.43E-03				ADRBK2,AGAP6 (includes others),AGMO,AGTPBP1,AIM1,ALDH3A1,ALOX5,ARHGAP19,ATM,B3GALNT1,B3GALT5,B3GNT3,BCAT1,BCL2,BRCA1,BRCA2,BROX,BTN2A2,C14orf159,C15orf27,C19orf57,C1orf106,C2CD5,CACNA1H,CCAR1,CDH4,CDK2,CENPC,CENPF,CES4A,CHST11,CIITA,CNOT6,COL15A1,CPAMD8,CR1,CRYBG3,CSTF2,CTNND2,CXCL14,DHRS7B,DIABLO,DIS3,DIS3L2,DISP1,DNAH5,DUSP4,DYNLRB1,E2F3,EDNRA,EFNA4,EIF2AK2,EMR1,EPO,ERBB3,ERG,FAM103A1,FAM200B,F…	197
Cancer	breast or colorectal cancer	5.47E-03	Decreased	-2.177		AATK,ADAMTS9,ADAT3,ADO,ADRA2A,ADRBK2,AGAP6 (includes others),AGL,AGTPBP1,AHDC1,AHI1,AIM1,ALDH3A1,APPL1,ARHGAP19,ARSF,ASAP2,ATM,B3GALNT1,BAK1,BAX,BCAT1,BCL11B,BCL2,BDKRB2,BIRC3,BRCA1,BRCA2,BRCC3,BRF2,BTF3L4,C14orf159,C1orf106,C1orf35,C2CD5,C9orf114,C9orf163,C9orf3,CACNA1H,CCAR1,CCR7,CDH17,CDH4,CDK2,CDYL,CENPC,CENPF,CHDH,CIITA,COIL,COL4A4,CPAMD8,CPEB2,CPNE5,CTNND2,CWF19L2,CXCL14,CYP4F11,DBF4B,DGKA,…	288
Cancer, Hematological Disease, Immunological Disease, Organismal Injury and Abnormalities	B-cell leukemia	5.54E-03				ADAMTS9,AGL,ATM,BAK1,BAX,BCL2,BIRC3,BRCA2,COL4A4,COL7A1,CTNND2,CYP4F11,DNAH5,EMR1,IFT122,IKZF1,IRF4,MAP2K1,MARS,PDE4D,RRM2,SNRPE,SYK,TMEM45B,TUBB3,UBE3C,UNC13B,WDR91,ZNF211,ZNF551	30
Cell Cycle, Connective Tissue Development and Function	delay in cell cycle progression	5.55E-03				BAX,BCL2,DBF4B,PTPRO	4
Cancer, Organismal Injury and Abnormalities, Reproductive System Disease	endometrial cancer	5.68E-03				ADRBK2,AGAP6 (includes others),AGMO,AGTPBP1,AIM1,ALOX5,ARHGAP19,ATM,B3GALNT1,B3GALT5,B3GNT3,BCAT1,BCL2,BRCA1,BRCA2,BROX,BTN2A2,C14orf159,C15orf27,C19orf57,C1orf106,C2CD5,CACNA1H,CCAR1,CDH4,CENPC,CENPF,CES4A,CHST11,CIITA,CNOT6,COL15A1,CPAMD8,CR1,CRYBG3,CSTF2,CTNND2,DHRS7B,DIABLO,DIS3,DIS3L2,DISP1,DNAH5,EDNRA,EFNA4,EIF2AK2,EMR1,ERBB3,ERG,FAM103A1,FAM200B,FAM213A,FBXO22,FNDC1,FXYD1,GTF2IRD2/GTF2IRD2…	176
Cell Death and Survival	necrosis of prostate cancer cell lines	6.23E-03		-0.392		ALOX5,ATM,BAK1,BAX,BCL2,BIRC3,BRCA1,CCAR1,CDK5R1,DIABLO,HCST,IGFBP3,MAP2K1,PTGS2,SIRT1,STAT5A	16
Cancer, Cell Death and Survival, Tumor Morphology	apoptosis of fibrosarcoma cell lines	6.57E-03		-0.218		BAX,BIRC3,EIF2AK2,ING2,STAT2,TRAF1	6
Cell Cycle, Connective Tissue Development and Function	cell cycle progression of lymphoblastoid cell lines	6.60E-03				BAX,BCL2,FANCA	3
Neurological Disease	hypomyelination	6.60E-03				DARS,POLR3A,SLC25A12	3
Hematological Disease	cytopenia	6.74E-03				AQP4,BAX,BCL11B,BCL2,EPO,FUT10,JMJD6,MITF,OAS2,PTGS2,TOB2,VPS45	12
Cell Death and Survival, Hematological System Development and Function	cell viability	6.89E-03	Increased	2.644	bias	ACER2,ATM,BAK1,BAX,BCL2,BRCA1,BRCA2,CDK2,CERK,DGKA,DIABLO,DIS3,DPP3,EPO,ERBB3,FAM103A1,FANCA,FANCG,FBXL2,FBXO18,FKBP5,FLT4,FN3K,FOSL1,HK3,IGFBP3,LNX2,MAP2K1,MICAL2,MTMR1,NRG1,NTF3,PCGF2,PLEKHG2,PPP1R16B,PRKAA2,PROM1,PTGS2,PTPRA,PTPRO,RAB11A,RRM2,SFN,SIRT1,SLC19A1,SLC25A23,SLC2A1,SMARCD3,SNRPE,STAT2,SUV39H1,SYK,TCF7L1,TEC,TUBB3,XRCC1	56
Cancer, Organismal Injury and Abnormalities, Reproductive System Disease	genital tract cancer	7.19E-03				ADRBK2,AGAP6 (includes others),AGMO,AGTPBP1,AIM1,ALDH3A1,ALOX5,ARHGAP19,ATM,B3GALNT1,B3GALT5,B3GNT3,BCAT1,BCL2,BRCA1,BRCA2,BROX,BTN2A2,C14orf159,C15orf27,C19orf57,C1orf106,C2CD5,CACNA1H,CCAR1,CDH4,CDK2,CENPC,CENPF,CES4A,CHST11,CIITA,CNOT6,COL15A1,CPAMD8,CR1,CRYBG3,CSTF2,CTNND2,CXCL14,DHRS7B,DIABLO,DIS3,DIS3L2,DISP1,DNAH5,DUSP4,DYNLRB1,E2F3,EDNRA,EFNA4,EIF2AK2,EMR1,EPO,ERBB3,ERG,FAM103A1,FAM200B,F…	198
Cardiovascular System Development and Function, Connective Tissue Development and Function, Tissue Morphology	quantity of cells	7.49E-03		0.195		BCL2,BRCA1,CD19,CDK2,CHTOP,DBF4B,EDNRA,EIF2AK2,EPO,GADD45GIP1,IGFBP3,IL2RG,LAMA3,MAP2K1,NTF3,PCGF2,PTGS2,RAD17,SFN,TNFRSF1B,TUBB3	21
Cancer, Hematological Disease, Immunological Disease, Organismal Injury and Abnormalities	chronic B-cell leukemia	7.62E-03				ADAMTS9,AGL,ATM,BAK1,BAX,BCL2,BIRC3,COL4A4,COL7A1,CTNND2,CYP4F11,DNAH5,EMR1,IFT122,IRF4,MAP2K1,MARS,PDE4D,RRM2,SNRPE,SYK,TMEM45B,TUBB3,UBE3C,UNC13B,WDR91,ZNF211,ZNF551	28
Cell Cycle, DNA Replication, Recombination, and Repair	homologous recombination	7.71E-03				ATM,BRCA1,BRCA2,CDK2,RAD51B	5
Cancer, Cell Death and Survival, Tumor Morphology	apoptosis of Schwann cells	7.76E-03				BCL2,NRG1	2
Developmental Disorder, Endocrine System Disorders, Hereditary Disorder, Metabolic Disease, Neurological Disease, Psychological Disorders	childhood adrenoleukodystrophy	7.76E-03				ALOX5,PTGS2	2
Cell Morphology, Cellular Assembly and Organization, Cellular Compromise	micronucleation of cells	7.76E-03				BRCA1,BRCA2	2
Cellular Movement, Hematological System Development and Function, Immune Cell Trafficking	migration of naive lymphocytes	7.76E-03				CCR7,TNFRSF1B	2
Neurological Disease, Organismal Injury and Abnormalities	subarachnoid aneurysmal hemorrhage	7.76E-03				ADRA2A,EDNRA	2
Dermatological Diseases and Conditions	sunburn	7.76E-03				ALOX5,PTGS2	2
Cell Death and Survival	cell death of hematopoietic cell lines	7.84E-03		-0.430		BCL2,BIRC3,CD19,EIF2AK2,HCST,IRF4,STAT5A,SYK,TNFRSF1B	9
Cell Death and Survival, Cellular Function and Maintenance	self-renewal of cells	7.90E-03		0.958	bias	NRG1,PCGF2,PROM1,WWTR1	4
Cancer, Organismal Injury and Abnormalities, Reproductive System Disease	uterine carcinoma	8.21E-03				ADRBK2,AGAP6 (includes others),AGMO,AGTPBP1,AIM1,ALOX5,ARHGAP19,ATM,B3GALNT1,B3GALT5,BCAT1,BCL2,BRCA2,BROX,BTN2A2,C14orf159,C15orf27,C19orf57,C1orf106,C2CD5,CACNA1H,CCAR1,CDH4,CENPC,CENPF,CES4A,CHST11,CIITA,CNOT6,COL15A1,CPAMD8,CR1,CRYBG3,CSTF2,CTNND2,CXCL14,DHRS7B,DIABLO,DIS3,DIS3L2,DISP1,DNAH5,EFNA4,EIF2AK2,EMR1,EPO,ERBB3,FAM103A1,FAM200B,FAM213A,FBXO22,FNDC1,GTF2IRD2/GTF2IRD2B,H2AFJ,HSPA2,HTR2…	169
Cancer, Cell Death and Survival, Tumor Morphology	apoptosis of leukocyte cell lines	8.32E-03		-0.479		BCL2,CD19,EIF2AK2,IRF4,STAT5A,SYK,TNFRSF1B	7
Psychological Disorders	oppositional defiant disorder	8.57E-03				ADRA2A,HRH1,HTR2A	3
Neurological Disease	tic disorder	8.57E-03				HRH1,HTR2A,SV2A	3
Cell Death and Survival, Hematological System Development and Function, Organismal Survival	cell survival	8.59E-03	Increased	2.838	bias	ACER2,ATM,BAK1,BAX,BCL2,BRCA1,BRCA2,CDK2,CERK,DGKA,DIABLO,DIS3,DPP3,EPO,ERBB3,FAM103A1,FANCA,FANCG,FBXL2,FBXO18,FKBP5,FLT4,FN3K,FOSL1,HK3,IGFBP3,LAMA3,LNX2,MAP2K1,MICAL2,MTMR1,NRG1,NTF3,PCGF2,PLEKHG2,PPP1R16B,PRKAA2,PROM1,PTGS2,PTPRA,PTPRO,RAB11A,RAD17,RRM2,SFN,SIRT1,SLC19A1,SLC25A23,SLC2A1,SMARCD3,SNRPE,STAT2,SUV39H1,SYK,TCF7L1,TEC,TUBB3,XRCC1	58
Cell Cycle	interphase	8.68E-03		0.556		ATM,BAX,BCAT1,BCL2,BRCA1,BRCC3,CDC14B,CDK2,CDKN2B,CENPF,CKS2,DARS,E2F3,EIF2AK2,EPO,ERBB3,FBXL2,IGFBP3,ING1,ING2,LRWD1,MXD3,MYBL1,NOX4,NRG1,PCBP4,PMEPA1,PTPRA,RAD17,RCC1,SFN,XRCC1	32
Organismal Injury and Abnormalities, Reproductive System Disease	disorder of pregnancy	9.12E-03				ADRA2A,AQP4,C12orf49,CDH17,DBP,DNAJB9,DPYSL3,DTX3,EPO,FIBIN,FNDC1,FXYD1,LMF1,LNX2,LPHN1,ME3,NCAPD3,NOD1,NOX4,OXTR,PIGN,PLA2G5,PMEPA1,PTGIR,PTGS2,RBP5,ROBO3,SLC39A10,TACC1,TUBB3,ZBTB41,ZNF525	32
Cancer, Cell Death and Survival, Tumor Morphology	apoptosis of prostate cancer cell lines	9.20E-03		-0.527		ALOX5,ATM,BAK1,BAX,BCL2,BIRC3,BRCA1,CCAR1,CDK5R1,DIABLO,IGFBP3,PTGS2,SIRT1,STAT5A	14
Behavior	emotional behavior	9.29E-03				BCL2,HRH1,HTR2A,LEPR	4
Cardiovascular Disease	Hypertension	9.47E-03				ADRA2A,BCAT1,C12orf49,CACNA1H,CACNB3,CDH17,CORIN,CREB5,DBP,DNAJB9,DPYSL3,DTX3,EDNRA,FBXL2,FIBIN,FNDC1,FXYD1,KCNQ1,LMF1,LNX2,LPHN1,ME3,NCAPD3,NOD1,NOX4,NPR1,PDE3A,PDE4D,PIGN,PLA2G5,PMEPA1,PTGIR,PTGS2,RBP5,ROBO3,SCN9A,SLC39A10,TACC1,ZBTB41,ZNF525	40
Cancer, Gastrointestinal Disease	cecum adenocarcinoma	9.53E-03				AATK,ADAT3,ADO,AHI1,APPL1,ATM,BAX,BRCA1,BRCA2,BTF3L4,C14orf159,C1orf106,C1orf35,C9orf114,C9orf163,CACNA1H,CENPC,CENPF,CHDH,COIL,CPEB2,CTNND2,CWF19L2,DIP2B,DOK3,DUSP4,DYRK2,ERBB3,FBXL2,FGD1,FLT4,FNDC1,FYN,H2AFJ,ING1,JMJD6,KCNS3,LAMA3,LNPEP,LRWD1,MYBL1,MYO3A,NLRP6,NRG1,NRXN2,OAS2,PCDHGA12,PCDHGA6,PCDHGA9,PCNXL2,PDE3A,PHF14,PIGN,PLEKHG2,PPP1R16B,RABGAP1L,RAPGEF2,RASGRF2,RBM28,RECQL5,RFX1,RNF6,RPGRIP…	82
Cancer	carcinoma	9.59E-03		-0.277		AATK,ADAMTS9,ADAT3,ADO,ADRA2A,ADRBK2,AGAP6 (includes others),AGL,AGMO,AGPAT5,AGTPBP1,AHDC1,AHI1,AIM1,ALDH3A1,ALKBH1,ALOX5,AMN,APCDD1,APPL1,AQP4,ARHGAP19,ARSF,ASAP2,ATAD3A,ATM,B3GALNT1,B3GALT5,BAK1,BAX,BCAT1,BCL11B,BCL2,BDH1,BDKRB2,BIRC3,BRCA1,BRCA2,BRCC3,BRF2,BROX,BTF3L4,BTG3,BTN2A2,C12orf49,C14orf159,C15orf27,C19orf57,C1orf106,C1orf35,C22orf34,C2CD5,C9orf114,C9orf163,CACNA1H,CALCRL,CBFA2T3,CCAR1…	476
Cancer, Gastrointestinal Disease	colon adenocarcinoma	9.68E-03				AATK,ADAT3,ADO,ADRBK2,AGL,AGTPBP1,AHDC1,AIM1,ARSF,ASAP2,ATM,B3GALNT1,BAX,BCL11B,BDKRB2,BIRC3,BRCA1,BRCA2,BRCC3,BTF3L4,C14orf159,C1orf106,C2CD5,C9orf114,C9orf163,CACNA1H,CCAR1,CCR7,CDH17,CDH4,CDK2,CDYL,CENPC,CENPF,CIITA,COIL,COL4A4,CPAMD8,CPEB2,CPNE5,CWF19L2,CYP4F11,DBF4B,DIP2B,DISP1,DLG4,DLGAP5,DNAH5,DOK3,DYRK2,EDNRA,EFNA4,EMR1,EPS8L1,ERBB3,ERG,ETAA1,EVX2,FAM110C,FAM110D,FAM167B,FAM200B,FAM60A,FG…	187
Cancer	abdominal cancer	9.75E-03	Decreased	-2.156		AATK,ADAT3,ADO,ADRA2A,ADRBK2,AGAP6 (includes others),AGL,AGMO,AGPAT5,AGTPBP1,AHDC1,AHI1,AIM1,ALDH3A1,ALKBH1,ALOX5,AMN,APPL1,AQP4,ARHGAP19,ARSF,ASAP2,ATAD3A,ATM,B3GALNT1,B3GALT5,B3GNT3,BAK1,BAX,BCAT1,BCL11B,BCL2,BDH1,BDKRB2,BIRC3,BRCA1,BRCA2,BRCC3,BROX,BTF3L4,BTG3,BTN2A2,C12orf49,C14orf159,C15orf27,C19orf57,C1orf106,C1orf35,C22orf34,C2CD5,C9orf114,C9orf163,CACNA1H,CALCRL,CBFA2T3,CCAR1,CCDC186,CCDC…	474
Cancer, Gastrointestinal Disease	colorectal adenocarcinoma	9.76E-03				AATK,ADAT3,ADO,ADRBK2,AGL,AGTPBP1,AHDC1,AIM1,APPL1,ARSF,ASAP2,ATM,B3GALNT1,BAX,BCL11B,BDKRB2,BIRC3,BRCA1,BRCA2,BRCC3,BTF3L4,C14orf159,C1orf106,C2CD5,C9orf114,C9orf163,CACNA1H,CCAR1,CCR7,CDH17,CDH4,CDK2,CDYL,CENPC,CENPF,CIITA,COIL,COL4A4,CPAMD8,CPEB2,CPNE5,CWF19L2,CYP4F11,DBF4B,DIP2B,DIS3,DISP1,DLG4,DLGAP5,DNAH5,DOK3,DYRK2,EDNRA,EFNA4,EMR1,EPS8L1,ERBB3,ERG,ETAA1,EVX2,FAM110C,FAM110D,FAM167B,FAM200…	198
Cell Death and Survival, Hematological System Development and Function	cell viability of lymphoblastoid cell lines	1.08E-02				ATM,BAX,BCL2	3
Cell Morphology, Cellular Function and Maintenance	mitochondrial membrane potential	1.08E-02				BAK1,BAX,BCL2	3
Gene Expression	transactivation	1.14E-02		0.551	bias	APPL1,BCL2,BRCA1,BRCA2,CIITA,E2F3,EIF2AK2,EPO,ERG,GABPA,GLI2,INPP5D,IRF4,JMJD6,MAP2K1,MED31,MED8,MYBL1,PRKG1,PTGS2,RASGRF2,RIPK2,SIRT1,STAT2,SYK,TGIF1,TNFRSF1B,VRK2	28
Cancer, Cell Death and Survival, Tumor Morphology	apoptosis of hematopoietic cell lines	1.14E-02		-0.736		BCL2,BIRC3,CD19,EIF2AK2,IRF4,STAT5A,SYK,TNFRSF1B	8
DNA Replication, Recombination, and Repair	recombination	1.15E-02				ATM,BRCA1,BRCA2,CDK2,RAD51B,RLF,TOP3A	7
Gene Expression	transactivation of RNA	1.22E-02		0.255	bias	APPL1,BCL2,BRCA1,BRCA2,CIITA,E2F3,EIF2AK2,ERG,GABPA,GLI2,INPP5D,IRF4,JMJD6,MAP2K1,MED31,MED8,MYBL1,PRKG1,PTGS2,RASGRF2,RIPK2,SIRT1,STAT2,SYK,TGIF1,TNFRSF1B,VRK2	27
Cardiovascular Disease, Neurological Disease, Psychological Disorders	vascular dementia	1.25E-02				ADRA2A,HRH1,HTR2A,PDE3A	4
Cell Morphology	conversion of chondrocytes	1.26E-02				MITF,SMARCD3	2
Cell Morphology	conversion of placental cells	1.26E-02				MITF,SMARCD3	2
Organismal Injury and Abnormalities, Reproductive System Disease	dysmenorrhea	1.26E-02				ALOX5,PTGS2	2
Gastrointestinal Disease, Inflammatory Disease, Inflammatory Response	mild active ulcerative proctitis	1.26E-02				ALOX5,PTGS2	2
Gastrointestinal Disease, Inflammatory Disease, Inflammatory Response	moderate active ulcerative proctitis	1.26E-02				ALOX5,PTGS2	2
Cell Morphology, Hematological System Development and Function	morphology of T lymphocytes	1.26E-02				IL18,INPP5D	2
Cell Death and Survival, Hematological System Development and Function, Organismal Survival	survival of erythroblasts	1.26E-02				BCL2,EPO	2
Carbohydrate Metabolism, Cellular Function and Maintenance, Molecular Transport, Small Molecule Biochemistry	uptake of Na+	1.26E-02				NEDD4L,SCN8A	2
Cancer, Gastrointestinal Disease	gastrointestinal tract cancer	1.27E-02				AATK,ADAT3,ADO,ADRA2A,ADRBK2,AGL,AGTPBP1,AHDC1,AHI1,AIM1,APPL1,ARSF,ASAP2,ATM,B3GALNT1,BAK1,BAX,BCL11B,BCL2,BDKRB2,BIRC3,BRCA1,BRCA2,BRCC3,BTF3L4,C14orf159,C1orf106,C1orf35,C2CD5,C9orf114,C9orf163,CACNA1H,CCAR1,CCR7,CDH17,CDH4,CDK2,CDYL,CENPC,CENPF,CHDH,CIITA,COIL,COL15A1,COL4A4,CORIN,CPAMD8,CPEB2,CPNE5,CTNND2,CWF19L2,CXCL14,CYP4F11,DBF4B,DGKA,DIABLO,DIP2B,DIS3,DISP1,DLG4,DLGAP5,DNAH5,DNAJB9,DOK3…	261
Cancer, Endocrine System Disorders, Organismal Injury and Abnormalities, Reproductive System Disease	ovarian neoplasia	1.30E-02				ADAMTS9,ALDH3A1,BCL2,BRCA1,BRCA2,CDK2,COL15A1,CXCL14,DNAH5,DUSP4,DYNLRB1,E2F3,EPO,ERBB3,FLT4,GDF2,GPR132,IGFBP3,KAT6B,LPAR5,MYO3A,PARP16,PDE4D,PROM1,PSAT1,PTGS2,RRM2,SIPA1L2,SLC22A9,SLC34A2,SLIT2,TUBB3,UPK3B	33
Cell Morphology, Cellular Assembly and Organization, Cellular Development, Cellular Function and Maintenance, Cellular Growth and Proliferation, DNA Replication, Recombination, and Repair, Embryonic Development, Hematological System Development and Function, Hematopoiesis, Nervous System Development and Function, Organ Development, Organismal Development, Renal and Urological System Development a…	formation of hematopoietic progenitor cells	1.34E-02				EPO,IKZF1,IL2RG	3
Infectious Disease, Respiratory Disease	the common cold	1.34E-02				ADRA2A,HRH1,PTGS2	3
Cell Cycle, Connective Tissue Development and Function	cell cycle progression of leukemia cell lines	1.44E-02				CDK2,DIABLO,EPO,ZNF655	4
Hereditary Disorder, Neurological Disease, Organismal Injury and Abnormalities, Skeletal and Muscular Disorders	spinal muscular atrophy	1.44E-02				BSCL2,DNAJB2,REEP1,RRM2	4
Cancer, Organismal Injury and Abnormalities, Reproductive System Disease	uterine cancer	1.46E-02				ADRBK2,AGAP6 (includes others),AGMO,AGTPBP1,AIM1,ALOX5,ARHGAP19,ATM,B3GALNT1,B3GALT5,B3GNT3,BCAT1,BCL2,BRCA1,BRCA2,BROX,BTN2A2,C14orf159,C15orf27,C19orf57,C1orf106,C2CD5,CACNA1H,CCAR1,CDH4,CENPC,CENPF,CES4A,CHST11,CIITA,CNOT6,COL15A1,CPAMD8,CR1,CRYBG3,CSTF2,CTNND2,CXCL14,DHRS7B,DIABLO,DIS3,DIS3L2,DISP1,DNAH5,EDNRA,EFNA4,EIF2AK2,EMR1,EPO,ERBB3,ERG,FAM103A1,FAM200B,FAM213A,FBXO22,FLT4,FNDC1,FXYD1,G…	180
Cardiovascular Disease, Organismal Injury and Abnormalities, Reproductive System Disease	preeclampsia	1.47E-02				ADRA2A,C12orf49,CDH17,DBP,DNAJB9,DPYSL3,DTX3,FIBIN,FNDC1,FXYD1,LMF1,LNX2,LPHN1,ME3,NCAPD3,NOD1,NOX4,PIGN,PLA2G5,PMEPA1,PTGIR,PTGS2,RBP5,ROBO3,SLC39A10,TACC1,ZBTB41,ZNF525	28
Cancer	recurrent cancer	1.49E-02				BCL2,BRCA1,BRCA2,CDKN2B,FLT4,HDAC11,IL2RG,PTGS2,RRM2,TUBB3	10
Neurological Disease, Psychological Disorders	Asperger syndrome	1.63E-02				ADRA2A,HRH1,HTR2A	3
Skeletal and Muscular Disorders	contracture	1.63E-02				ERBB3,HRH1,PDE4D	3
Cellular Assembly and Organization	missegregation of chromosomes	1.63E-02				BTG3,MEX3C,PIGN	3
Cell Cycle, Cellular Assembly and Organization, Cellular Function and Maintenance, DNA Replication, Recombination, and Repair	organization of chromosomes	1.63E-02				BRCA1,RLF,SUV39H1	3
Psychological Disorders	psychotic depression	1.63E-02				ADRA2A,HRH1,HTR2A	3
Molecular Transport	transport of vitamin	1.63E-02				AMN,SLC19A1,SLC19A2	3
Cell Death and Survival, Hematological System Development and Function	cell viability of hepatoma cell lines	1.64E-02	Increased	2.000	bias	BCL2,IGFBP3,PRKAA2,PROM1	4
Cancer, Endocrine System Disorders, Organismal Injury and Abnormalities, Reproductive System Disease	ovarian cancer	1.65E-02				ALDH3A1,BCL2,BRCA1,BRCA2,CDK2,COL15A1,CXCL14,DNAH5,DUSP4,DYNLRB1,E2F3,EPO,ERBB3,FLT4,GDF2,GPR132,IGFBP3,KAT6B,LPAR5,MYO3A,PARP16,PROM1,PSAT1,PTGS2,RRM2,SIPA1L2,SLC22A9,SLC34A2,SLIT2,TUBB3,UPK3B	31
Cell Death and Survival, Hematological System Development and Function	cell viability of leukemia cell lines	1.67E-02		0.279	bias	BAX,BCL2,EPO,HK3,MAP2K1,SLC19A1	6
Immunological Disease, Inflammatory Disease, Respiratory Disease	allergic rhinitis	1.68E-02				ADRA2A,HRH1,HTR2A,PDE4D,PTGS2	5
Post-Translational Modification	phosphorylation of protein	1.69E-02		1.257	bias	ATM,CD19,CDKN2B,DYRK2,EIF2AK2,EPO,ERG,FLT4,FRK,FYN,GLMN,GTF2H1,IGFBP3,LIMK2,MYO3A,PELI2,PRKAA2,RAD17,RPS6KA5,SIRT1,SLIT2,STAP2,SYK,TEC,TNIK,VRK2	26
Cardiovascular System Development and Function, Connective Tissue Development and Function, Tissue Morphology	quantity of tumor cell lines	1.74E-02		0.563		BCL2,BRCA1,CDK2,CHTOP,EIF2AK2,IGFBP3,PCGF2,PTGS2,SFN,TUBB3	10
Connective Tissue Disorders, Hematological Disease	thrombocytopenia	1.74E-02				AQP4,BAX,BCL11B,BCL2,FUT10,JMJD6,MITF,OAS2,PTGS2,TOB2	10
Developmental Disorder	disorder of stature	1.74E-02				B3GAT3,BRCA2,CHST3,DIS3L2,IFT80,IGFALS,KCNQ1,PDE4D,TREM2	9
Cancer, Gastrointestinal Disease	gastrointestinal neoplasia	1.79E-02				AATK,ADAT3,ADO,ADRA2A,ADRBK2,AGL,AGTPBP1,AHDC1,AHI1,AIM1,APPL1,ARSF,ASAP2,ATM,B3GALNT1,BAK1,BAX,BCL11B,BCL2,BDKRB2,BIRC3,BRCA1,BRCA2,BRCC3,BTF3L4,C14orf159,C1orf106,C1orf35,C2CD5,C9orf114,C9orf163,CACNA1H,CCAR1,CCR7,CDH17,CDH4,CDK2,CDYL,CENPC,CENPF,CHDH,CIITA,COIL,COL15A1,COL4A4,CORIN,CPAMD8,CPEB2,CPNE5,CTNND2,CWF19L2,CXCL14,CYP4F11,DBF4B,DGKA,DIABLO,DIP2B,DIS3,DISP1,DLG4,DLGAP5,DNAH5,DNAJB9,DOK3…	262
DNA Replication, Recombination, and Repair	repair of DNA	1.80E-02	Increased	2.397	bias	ALKBH1,ATM,BRCA1,BRCA2,BRCC3,CDK2,ERCC8,PRMT6,RAD51B,SIRT1,SMARCD3,SUV39H1,TDP1,UVRAG,XRCC1	15
Cell Cycle	G2 phase of tumor cell lines	1.83E-02				ATM,BAX,BCL2,BRCA1,NOX4,NRG1,PCBP4,RAD17,SFN,XRCC1	10
Carbohydrate Metabolism, Free Radical Scavenging, Lipid Metabolism, Molecular Transport, Small Molecule Biochemistry, Tissue Development, Tumor Morphology	accumulation of triacylglycerol	1.85E-02				PRKAA2,SIRT1	2
Cancer, Cell Death and Survival, Tumor Morphology	apoptosis of sympathetic neuron	1.85E-02				BAX,BCL2	2
Cell Cycle	arrest in G2 phase of ovarian cancer cell lines	1.85E-02				NRG1,XRCC1	2
Carbohydrate Metabolism, Cell Signaling, DNA Replication, Recombination, and Repair, Nucleic Acid Metabolism, Small Molecule Biochemistry	catabolism of cyclic AMP	1.85E-02				PDE3A,PDE4D	2
Cell-mediated Immune Response, Cellular Movement, Hematological System Development and Function, Immune Cell Trafficking	cell movement of naive T lymphocytes	1.85E-02				CCR7,FYN	2
Cancer, Organismal Injury and Abnormalities, Reproductive System Disease	cervical adenocarcinoma	1.85E-02				CXCL14,EPO	2
Gastrointestinal Disease, Inflammatory Disease, Inflammatory Response	collagenous colitis	1.85E-02				ALOX5,PTGS2	2
Cell Cycle, Connective Tissue Development and Function	delay in cell cycle progression of lymphoblastoid cell lines	1.85E-02				BAX,BCL2	2
Cellular Response to Therapeutics	drug resistance of breast cancer cell lines	1.85E-02				BAK1,BCL2	2
Cellular Function and Maintenance	hyperpolarization	1.85E-02				SCN9A,SLC25A12	2
Infectious Disease, Neurological Disease	infection of fibrosarcoma cell lines	1.85E-02				PROM1,STAT2	2
Gastrointestinal Disease, Inflammatory Disease, Inflammatory Response	lymphocytic colitis	1.85E-02				ALOX5,PTGS2	2
Gastrointestinal Disease, Inflammatory Disease	proctosigmoiditis	1.85E-02				ALOX5,PTGS2	2
Molecular Transport, Nucleic Acid Metabolism, Small Molecule Biochemistry	release of GDP	1.85E-02				DIS3,RCC1	2
Organismal Injury and Abnormalities, Renal and Urological Disease	renal colic	1.85E-02				ALOX5,PTGS2	2
Psychological Disorders	restlessness	1.85E-02				ADRA2A,HTR2A	2
Cancer	sphere formation of breast cancer cell lines	1.85E-02				NRG1,PCGF2	2
Gastrointestinal Disease, Infectious Disease, Inflammatory Disease	tonsillitis	1.85E-02				ADRA2A,PTGS2	2
Immunological Disease, Inflammatory Disease, Ophthalmic Disease, Respiratory Disease	allergic rhinoconjunctivitis	1.86E-02				HRH1,HTR2A,PDE4D,PTGS2	4
Cardiovascular Disease, Hematological Disease	thromboembolism	1.86E-02				EDNRA,EPO,PTGIR,PTGS2	4
Cell Signaling	transmembrane receptor protein tyrosine kinase signaling pathway	1.86E-02				BDKRB2,ERBB3,FLT4,NRG1	4
Cell Cycle	G2 phase	1.86E-02		1.165		ATM,BAX,BCL2,BRCA1,BRCC3,CDC14B,CDKN2B,CENPF,NOX4,NRG1,PCBP4,RAD17,SFN,XRCC1	14
Cell Death and Survival, Hematological System Development and Function	cell viability of breast cancer cell lines	1.86E-02		0.511	bias	ATM,BCL2,BRCA1,CDK2,ERBB3,FKBP5,IGFBP3,NRG1,PTGS2,SFN,SNRPE	11
Cell Death and Survival	cell death of bone cancer cell lines	1.91E-02		1.065		ATM,BAX,BCL2,BRCA1,CABLES1,CDK2,DIABLO,E2F3,ERG,HCST,NDN,PRKAA2,STAT2	13
Cell Death and Survival	cell death of fibroblasts	1.92E-02		-0.323		ATM,BAK1,BAX,BCL2,BIRC3,BRCA1,TRAF1	7
Cell Cycle, Cellular Assembly and Organization, DNA Replication, Recombination, and Repair	segregation of chromosomes	1.92E-02				BRCA1,CENPF,MAP2K1,NCAPD3,PIK3CB,RCC1,ZWINT	7
Cell Cycle, Cellular Assembly and Organization, Cellular Function and Maintenance, DNA Replication, Recombination, and Repair	duplication of centrosome	1.95E-02				BRCA2,CDK2,TMEM67	3
Cell Cycle	mitosis of breast cancer cell lines	1.95E-02				BRCA1,NRG1,SYK	3
Organismal Injury and Abnormalities, Skeletal and Muscular Disorders	fibromyalgia	1.96E-02				ADRA2A,CACNA1H,HRH1,HTR2A,PTGS2,SCN9A	6
Cell Cycle, Connective Tissue Development and Function	cell cycle progression	1.97E-02		-0.415		ALDH3A1,ATM,BAX,BCL2,BRCA1,BRCA2,BTG3,CD19,CDK2,CDK5R1,CDKN2B,CENPF,CKS2,DBF4B,DIABLO,DLGAP5,EPO,ERBB3,FANCA,FANCG,FOSL1,FYN,GDF2,GTF2H1,IGFBP3,ING2,KIF15,MAP2K1,NRG1,PRKG1,PTPRO,RCC1,SFN,SIRT1,SLC19A1,SUGT1,SYK,TPX2,ZNF655,ZWINT	40
Cancer	malignant neoplasm of pelvis	1.99E-02				AATK,ADRA2A,ADRBK2,AGAP6 (includes others),AGL,AGMO,AGTPBP1,AIM1,ALOX5,APPL1,ARHGAP19,ATM,B3GALNT1,B3GALT5,B3GNT3,BCAT1,BCL2,BIRC3,BRCA1,BRCA2,BROX,BTN2A2,C14orf159,C15orf27,C19orf57,C1orf106,C2CD5,CACNA1H,CCAR1,CDH4,CENPC,CENPF,CES4A,CHST11,CIITA,CNOT6,COL15A1,CPAMD8,CR1,CRYBG3,CSTF2,CTNND2,CXCL14,DHRS7B,DIABLO,DIS3,DIS3L2,DISP1,DNAH5,EDNRA,EFNA4,EIF2AK2,EMR1,EPO,ERBB3,ERG,FAM103A1,FAM200B,FAM21…	198
Cancer, Gastrointestinal Disease	digestive tract cancer	2.04E-02				AATK,ADAT3,ADO,ADRA2A,ADRBK2,AGAP6 (includes others),AGL,AGPAT5,AGTPBP1,AHDC1,AHI1,AIM1,ALKBH1,AMN,APPL1,AQP4,ARSF,ASAP2,ATM,B3GALNT1,BAK1,BAX,BCAT1,BCL11B,BCL2,BDH1,BDKRB2,BIRC3,BRCA1,BRCA2,BRCC3,BTF3L4,C12orf49,C14orf159,C1orf106,C1orf35,C22orf34,C2CD5,C9orf114,C9orf163,CACNA1H,CALCRL,CBFA2T3,CCAR1,CCDC186,CCR7,CDH17,CDH4,CDK2,CDK5R1,CDKN2B,CDYL,CENPC,CENPF,CHDH,CHTOP,CIITA,CKS2,CNTNAP3,COIL,CO…	402
Cancer, Cell Death and Survival, Tumor Morphology	apoptosis of carcinoma cell lines	2.07E-02		0.145		BAK1,BAX,BCL2,ERBB3,FBXL2,IGFBP3,NRG1,PDE4D,PMEPA1,PTGS2,PTPRO,RRM2,SIRT1	13
Dermatological Diseases and Conditions, Immunological Disease, Organismal Injury and Abnormalities	angioedema	2.09E-02				ADRA2A,BDKRB2,HRH1,HTR2A	4
Cell Cycle, Post-Translational Modification	regulation of cyclin-dependent protein kinase	2.09E-02				CDK5R1,CDKN2B,CKS2,GTF2H1	4
Infectious Disease, Neurological Disease	Parasitic Infection	2.12E-02				ADRA2A,KCNQ1,NTF3,PLCL1,PTGS2,RRM2	6
Cellular Development, Cellular Growth and Proliferation, Lymphoid Tissue Structure and Development	proliferation of lymphatic system cells	2.12E-02		1.741	bias	ATM,EPO,FANCA,FLT4,IGFBP3,PTPRO	6
Neurological Disease, Organismal Injury and Abnormalities	subarachnoid hemorrhage	2.12E-02				ADRA2A,ALOX5,CACNB3,EDNRA,EPO,PTGS2	6
Organismal Injury and Abnormalities, Renal and Urological Disease	renal impairment	2.13E-02				ADRA2A,CDK2,EPO,IL18,IMPDH1,KCNQ1,NPR1,PDE3A,PDE4D,PTGS2,SV2A	11
Cancer, Gastrointestinal Disease, Hepatic System Disease	hepatocellular carcinoma	2.16E-02				AGAP6 (includes others),CKS2,CPEB2,CTNND2,DPP3,EIF2AK2,ERBB3,FLJ22184,FLT4,FRK,IGFBP3,LINC00152,ME3,NCR3LG1,NEIL3,NUFIP1,PAMR1,PER3,PLCL1,PRKAA2,PTGS2,RRM2,SLC25A12,SLIT2,SPON1,SV2A,TEC,TNIK,TPX2,VSIG10	30
Cell Death and Survival, Hematological System Development and Function	cell viability of cervical cancer cell lines	2.23E-02		1.715	bias	ACER2,ATM,BCL2,BRCA1,BRCA2,CDK2,CERK,DGKA,FAM103A1,FANCA,FN3K,MTMR1,PPP1R16B,PTPRA,PTPRO	15
Psychological Disorders	alcohol abuse	2.23E-02				ADRA2A,CACNA1H,HRH1,HTR2A,SCN9A	5
Hematological Disease, Infectious Disease	malaria	2.23E-02				ADRA2A,KCNQ1,PLCL1,PTGS2,RRM2	5
Immunological Disease	anaphylaxis	2.31E-02				ADRA2A,HRH1,HTR2A	3
Cell Cycle	arrest in G2 phase of lung cancer cell lines	2.31E-02				ATM,BRCA1,PCBP4	3
Neurological Disease, Psychological Disorders	bipolar II disorder	2.31E-02				ADRA2A,HRH1,HTR2A	3
Cell Cycle, Connective Tissue Development and Function	delay in cell cycle progression of tumor cell lines	2.31E-02				BAX,BCL2,PTPRO	3
Hereditary Disorder, Neurological Disease, Organismal Injury and Abnormalities, Skeletal and Muscular Disorders	distal spinal muscular atrophy	2.31E-02				BSCL2,DNAJB2,REEP1	3
Cell Cycle, DNA Replication, Recombination, and Repair	spindle checkpoint of tumor cell lines	2.31E-02				ATM,DLGAP5,PIK3CB	3
Cancer, Cell Death and Survival, Tumor Morphology	apoptosis of bone cancer cell lines	2.33E-02		1.028		ATM,BAX,BCL2,BRCA1,CDK2,DIABLO,E2F3,ERG,NDN,PRKAA2,STAT2	11
Developmental Disorder, Hematological Disease, Hereditary Disorder, Organismal Injury and Abnormalities	Fanconi's anemia	2.35E-02				BRCA2,FANCA,FANCG,RRM2	4
Cell Death and Survival	cell death of carcinoma cell lines	2.47E-02		0.126		BAK1,BAX,BCL2,ERBB3,FBXL2,HCST,IGFBP3,NRG1,PDE4D,PMEPA1,PTGS2,PTPRO,RRM2,SIRT1,TUBB3	15
Organismal Injury and Abnormalities	intracranial hemorrhage	2.49E-02				ADRA2A,ALOX5,CACNB3,EDNRA,EPO,PDE4D,PTGS2	7
Cell Cycle, Cellular Growth and Proliferation	antiproliferative response of tumor cell lines	2.52E-02				NRG1,STAT2	2
Cancer, Cell Death and Survival, Tumor Morphology	apoptosis of acute myeloblastic leukemia cells	2.52E-02				BCL2,FBXL2	2
Cancer, Cell-To-Cell Signaling and Interaction, Inflammatory Response	cytotoxic reaction of ovarian cancer cell lines	2.52E-02				BCL2,XRCC1	2
Cardiovascular System Development and Function, Cellular Development, Embryonic Development, Hematological System Development and Function, Hematopoiesis, Organ Development, Organismal Development, Renal and Urological System Development and Function, Reproductive System Development and Function, Tissue Development	differentiation of erythroblasts	2.52E-02				BCL2,EPO	2
Cancer, Organismal Injury and Abnormalities, Reproductive System Disease	early-onset breast cancer	2.52E-02				BRCA1,BRCA2	2
Cell Cycle	exit from S phase of colon cancer cell lines	2.52E-02				CDK2,MXD3	2
Cardiovascular Disease, Developmental Disorder	patent ductus arteriosus	2.52E-02				ADRA2A,PTGS2	2
Organismal Injury and Abnormalities, Reproductive System Disease	preterm birth	2.52E-02				EPO,PTGS2	2
Cardiovascular System Development and Function, Connective Tissue Development and Function, Tissue Morphology	quantity of colon cancer cell lines	2.52E-02				BRCA1,SFN	2
Cardiovascular System Development and Function, Connective Tissue Development and Function, Tissue Morphology	quantity of subcutaneous fat	2.52E-02				ADRA2A,LEPR	2
Developmental Disorder	sudden infant death syndrome	2.52E-02				GPD1L,KCNQ1	2
Cell Signaling, Drug Metabolism, Lipid Metabolism, Protein Synthesis, Small Molecule Biochemistry	synthesis of dinoprost	2.52E-02				EDNRA,PTGS2	2
Organismal Injury and Abnormalities, Reproductive System Disease	uterine hemorrhaging	2.52E-02				ALOX5,PTGS2	2
Cardiovascular Disease	peripheral vascular disease	2.59E-02				ADRA2A,ATM,EDNRA,EPO,GDF2,PDE3A,PDE4D,PTGIR,PTGS2,SCN9A,SV2A,TINAGL1	12
Cell Cycle, Embryonic Development	G1 phase	2.59E-02		0.152		ATM,BAX,BCAT1,BCL2,BRCA1,CDK2,CDKN2B,DARS,E2F3,EIF2AK2,ERBB3,IGFBP3,ING1,ING2,LRWD1,NRG1,RAD17,RCC1	18
Organismal Injury and Abnormalities, Renal and Urological Disease	acute kidney injury	2.62E-02				ADRA2A,IL18,PDE3A,PDE4D	4
Cell Cycle, DNA Replication, Recombination, and Repair	checkpoint control	2.64E-02				ATM,CDKN2B,CKS2,FANCG,RAD17,ZWINT	6
Cancer	primary peritoneal cancer	2.65E-02				BCL2,BRCA1,BRCA2,RRM2,TUBB3	5
Endocrine System Disorders, Gastrointestinal Disease, Metabolic Disease, Organismal Injury and Abnormalities, Renal and Urological Disease	diabetic nephropathy	2.67E-02				ARL1,BAX,BRCA2,COL4A4,CR1,DPYSL3,EDNRA,EPO,PLA2R1,PTPRO	10
Cancer, Gastrointestinal Disease	digestive organ tumor	2.67E-02				AATK,ADAT3,ADO,ADRA2A,ADRBK2,AGAP6 (includes others),AGL,AGPAT5,AGTPBP1,AHDC1,AHI1,AIM1,ALKBH1,AMN,APPL1,AQP4,ARSF,ASAP2,ATM,B3GALNT1,BAK1,BAX,BCAT1,BCL11B,BCL2,BDH1,BDKRB2,BIRC3,BRCA1,BRCA2,BRCC3,BTF3L4,C12orf49,C14orf159,C1orf106,C1orf35,C22orf34,C2CD5,C9orf114,C9orf163,CACNA1H,CALCRL,CBFA2T3,CCAR1,CCDC186,CCR7,CDH17,CDH4,CDK2,CDK5R1,CDKN2B,CDYL,CENPC,CENPF,CHDH,CHTOP,CIITA,CKS2,CNTNAP3,COIL,CO…	402
Hereditary Disorder, Ophthalmic Disease, Organismal Injury and Abnormalities	Leber congenital amaurosis	2.70E-02				IMPDH1,RPGRIP1,SPATA7	3
Cancer, Hematological Disease, Immunological Disease	adult leukemia	2.70E-02				BCL11B,IKZF1,IRF4	3
Cell Cycle	delay in interphase of tumor cell lines	2.70E-02				ATM,EPO,NRG1	3
Nutritional Disease	overweight disorder	2.70E-02				HRH1,HTR2A,PTGS2	3
Cell Cycle, Cellular Development, Connective Tissue Development and Function, Respiratory System Development and Function	senescence of fibroblasts	2.70E-02				ATM,BRCA1,ING1	3
DNA Replication, Recombination, and Repair	DNA replication	2.76E-02		0.426		BRCA1,CDK2,CKS2,EPO,GLI2,PTGS2,PURA,RAD17,RNASEH1,SIRT1,TIMELESS	11
Cell Death and Survival	necrosis of brain cancer cell lines	2.79E-02		1.536		BAX,BCL2,BIRC3,DIABLO,IGFBP3,MBD1,MITF,NTF3,PMEPA1,PTGS2	10
Cellular Compromise, Inflammatory Response	degranulation of cells	2.83E-02		1.400	bias	ADRBK2,FYN,NCR3LG1,PRSS23,STXBP1,SYK	6
Cell Death and Survival	cell death of blood cells	2.91E-02		0.229		BAK1,BAX,BCL2,BIRC3,CD19,CIITA,EIF2AK2,EPO,GPR132,HCST,IL18,INPP5D,IRF4,LEPR,MAP2K1,STAT5A,SYK,TNFRSF1B	18
Cancer, Cell Death and Survival, Tumor Morphology	apoptosis of lymphocytes	2.92E-02		0.992		BAX,BCL2,CIITA,EIF2AK2,GPR132,IL18,INPP5D,STAT5A,TNFRSF1B	9
Cancer, Hematological Disease, Immunological Disease	acute leukemia	2.94E-02				BAX,BCL11B,BCL2,BRCA2,CDKN2B,DTX3,E2F3,EPO,ERG,FBXL2,FYN,HK3,IKZF1,IMPDH1,RHOBTB1,RRM2,SH2B2,SLC19A1,SYK,TUBB3,XRCC1	21
Cell Cycle	G1/S phase transition of breast cancer cell lines	3.12E-02				ERBB3,NRG1,RAD17	3
Cell Cycle	delay in mitosis of tumor cell lines	3.12E-02				BRCA1,DLGAP5,MAP2K1	3
Inflammatory Disease, Respiratory Disease	vasomotor rhinitis	3.12E-02				ADRA2A,HRH1,HTR2A	3
Cell Signaling	enzyme linked receptor protein signaling pathway	3.12E-02				BDKRB2,ERBB3,FLT4,NPR1,NRG1	5
Cell Cycle, Cellular Development, Connective Tissue Development and Function, Respiratory System Development and Function	senescence of lung cell lines	3.12E-02		1.308		ATM,BTG3,ME1,PCGF2,STAT5A	5
Cancer, Hematological Disease, Immunological Disease, Organismal Injury and Abnormalities	hairy-cell leukemia	3.13E-02				ADAMTS9,AGL,COL4A4,COL7A1,CTNND2,CYP4F11,DNAH5,EMR1,IFT122,MAP2K1,MARS,RRM2,SNRPE,TMEM45B,UBE3C,UNC13B,WDR91,ZNF211,ZNF551	19
Cell Cycle	interphase of leukemia cell lines	3.22E-02				CDK2,CDKN2B,EPO,FBXL2	4
Gastrointestinal Disease, Hepatic System Disease, Inflammatory Disease	primary sclerosing cholangitis	3.22E-02				BAK1,BAX,BCL2,BIRC3	4
Cancer, Cell Death and Survival, Tumor Morphology	apoptosis of fibroblasts	3.24E-02		0.022		ATM,BAK1,BAX,BCL2,BIRC3,TRAF1	6
Cancer, Cell Death and Survival, Tumor Morphology	apoptosis of colon carcinoma cells	3.28E-02				BAX,DIABLO	2
Cell Morphology, Cellular Compromise	collapse of growth cone	3.28E-02				SEMA6C,SLIT2	2
Infectious Disease	early stage severe sepsis	3.28E-02				BAK1,BCL2	2
Connective Tissue Disorders, Developmental Disorder, Neurological Disease, Organismal Injury and Abnormalities, Skeletal and Muscular Disorders	holoprosencephaly	3.28E-02				GLI2,TGIF1	2
Cell Cycle, DNA Replication, Recombination, and Repair	homologous recombination of cells	3.28E-02				BRCA1,BRCA2	2
Neurological Disease, Skeletal and Muscular Disorders	muscle spasticity	3.28E-02				ADRA2A,DARS	2
Cellular Compromise	permeability transition of mitochondria	3.28E-02				BAX,BCL2	2
Cell Signaling, Drug Metabolism, Lipid Metabolism, Protein Synthesis, Small Molecule Biochemistry	synthesis of epoprostenol	3.28E-02				HRH1,PTGS2	2
Cell-To-Cell Signaling and Interaction, Inflammatory Response	immune response of tumor cell lines	3.34E-02		-0.485		AQP4,ATM,BCL2,CDK5R1,ERBB3,INPP5D,XRCC1	7
Neurological Disease	dystonia	3.38E-02				ADRA2A,CACNA1H,SCN9A,SLC2A1,SLC30A10	5
Hereditary Disorder, Neurological Disease	Tourette syndrome	3.45E-02				ADRA2A,HRH1,HTR2A,SCN8A,SCN9A,SV2A	6
Cancer, Hematological Disease, Immunological Disease, Organismal Injury and Abnormalities	acute lymphocytic leukemia	3.50E-02				BAX,BCL11B,BCL2,BRCA2,CDKN2B,FBXL2,FYN,IKZF1,RHOBTB1,SLC19A1,SYK,TUBB3	12
Cellular Function and Maintenance	ion homeostasis of cells	3.51E-02	Increased	3.123	bias	BAX,BCL2,BDKRB2,CCR7,CD19,EDNRA,FYN,GNA15,GPR132,HTR2A,IL18,KCNQ1,NEDD4L,SCN8A,SLC34A2,TEC	16
Cancer	breast or ovarian carcinoma	3.53E-02				ADAMTS9,AGAP6 (includes others),AGTPBP1,ALDH3A1,ATM,BAX,BCAT1,BCL2,BRCA1,BRCA2,BRF2,CDH4,CENPF,COL15A1,CPAMD8,CXCL14,DNAH5,DNALI1,DUSP4,DYNLRB1,E2F3,EXOSC9,FOSL1,FRG1,GDF2,GPR132,HRH1,IGFBP3,ING1,KAT6B,LAMA3,LMF1,LPAR5,LRRC37A3 (includes others),MARS,MBD1,MYO3A,NEIL3,NRXN2,PARP16,PCNXL2,PER3,PTGS2,RAB3GAP2,RASGRF2,RBM47,RHPN2,RLF,RRM2,SAT2,SIPA1L2,SIRT1,SLC19A2,SLC22A9,SLIT2,SOHLH2,SPEG,TSPAN11,T…	63
Cancer, Cell Death and Survival, Tumor Morphology	apoptosis of breast cancer cell lines	3.54E-02		0.541		BAK1,BAX,BCL2,BIRC3,BRCA1,CCAR1,CHMP5,DIABLO,DUSP4,IGFBP3,MAP2K1,NOD1,NRG1,PDE4D,PIK3CB,PTGS2,RIPK2,STAT5A	18
Cell Signaling, Drug Metabolism, Lipid Metabolism, Protein Synthesis, Small Molecule Biochemistry	synthesis of leukotriene	3.54E-02				ALOX5,IL18,PLA2G5,SYK	4
Cell Cycle, DNA Replication, Recombination, and Repair	checkpoint control of tumor cell lines	3.57E-02				ATM,CKS2,RAD17	3
Cancer, Hereditary Disorder, Organismal Injury and Abnormalities, Reproductive System Disease	familial breast cancer	3.57E-02				ATM,BRCA1,BRCA2	3
Cell Cycle, DNA Replication, Recombination, and Repair	homologous recombination of DNA	3.57E-02				BRCA1,BRCA2,CDK2	3
Neurological Disease, Psychological Disorders	undifferentiated schizophrenia	3.57E-02				ADRA2A,HRH1,HTR2A	3
Cancer, Hematological Disease, Organismal Injury and Abnormalities	myeloproliferative disorder	3.57E-02				AHI1,CDKN2B,DTX3,E2F3,EPO,ERG,FBXL2,FYN,HK3,IKZF1,IMPDH1,PDE3A,PDE4D,PTGS2,RRM2,SH2B2,STAT5A,XRCC1,ZRSR2	19
Cardiovascular Disease, Respiratory Disease	Pulmonary Hypertension	3.64E-02				ADRA2A,EDNRA,NPR1,PTGIR,SCN9A	5
Cell Cycle	arrest in G2 phase of tumor cell lines	3.66E-02				ATM,BCL2,BRCA1,NOX4,NRG1,PCBP4,SFN,XRCC1	8
Developmental Disorder, Hereditary Disorder, Neurological Disease, Psychological Disorders	Aarskog-Scott syndrome with attention deficit-hyperactivity disorder	3.69E-02				FGD1	1
Cancer, Hematological Disease, Immunological Disease, Organismal Injury and Abnormalities	B-cell leukemia/lymphoma type 2	3.69E-02				BCL2	1
Cardiovascular Disease, Hereditary Disorder, Organismal Injury and Abnormalities	Brugada syndrome type 2	3.69E-02				GPD1L	1
Developmental Disorder, Hereditary Disorder, Neurological Disease	Cockayne syndrome type I	3.69E-02				ERCC8	1
Developmental Disorder, Hematological Disease, Hereditary Disorder, Organismal Injury and Abnormalities	Fanconi's anemia group G	3.69E-02				FANCG	1
Cell Cycle	G1/S phase transition of bladder cancer cell lines	3.69E-02				DARS	1
Developmental Disorder, Hereditary Disorder, Neurological Disease, Organismal Injury and Abnormalities, Renal and Urological Disease, Skeletal and Muscular Disorders	Joubert syndrome 3	3.69E-02				AHI1	1
Developmental Disorder, Hereditary Disorder, Neurological Disease, Organismal Injury and Abnormalities, Renal and Urological Disease, Skeletal and Muscular Disorders	Joubert syndrome type 6	3.69E-02				TMEM67	1
Developmental Disorder, Hereditary Disorder, Metabolic Disease, Neurological Disease	Kanzaki disease	3.69E-02				NAGA	1
Developmental Disorder, Endocrine System Disorders, Hematological Disease, Hereditary Disorder, Metabolic Disease	Kenny-Caffey syndrome type 2	3.69E-02				FAM111A	1
Hereditary Disorder, Ophthalmic Disease, Organismal Injury and Abnormalities	Leber congenital amaurosis type III	3.69E-02				SPATA7	1
Developmental Disorder, Hereditary Disorder	Marden-Walker syndrome	3.69E-02				PIEZO2	1
Developmental Disorder, Endocrine System Disorders, Hereditary Disorder, Neurological Disease, Ophthalmic Disease, Organismal Injury and Abnormalities, Reproductive System Disease	Martsolf syndrome	3.69E-02				RAB3GAP2	1
Cardiovascular Disease, Hematological Disease, Hereditary Disorder, Neurological Disease	McLeod syndrome	3.69E-02				XK	1
Developmental Disorder, Hereditary Disorder, Organismal Injury and Abnormalities, Renal and Urological Disease	Meckel syndrome type 3	3.69E-02				TMEM67	1
Cancer, Dermatological Diseases and Conditions, Developmental Disorder, Hereditary Disorder, Neurological Disease, Organismal Injury and Abnormalities	Neurofibromatosis type 1-like syndrome	3.69E-02				SPRED1	1
Hereditary Disorder, Neurological Disease, Psychological Disorders, Skeletal and Muscular Disorders	Parkinson disease 15	3.69E-02				FBXO7	1
Cancer, Developmental Disorder, Endocrine System Disorders, Gastrointestinal Disease, Hepatic System Disease, Hereditary Disorder, Organismal Injury and Abnormalities, Renal and Urological Disease, Reproductive System Disease	Perlman syndrome	3.69E-02				DIS3L2	1
Cell Cycle, DNA Replication, Recombination, and Repair	S phase checkpoint control of breast cancer cell lines	3.69E-02				CKS2	1
Cardiovascular Disease, Developmental Disorder, Endocrine System Disorders, Metabolic Disease, Neurological Disease, Ophthalmic Disease, Organismal Injury and Abnormalities	Say-Barber-Biesecker-Young-Simpson syndrome	3.69E-02				KAT6B	1
Developmental Disorder, Hereditary Disorder, Metabolic Disease, Neurological Disease	Schindler disease	3.69E-02				NAGA	1
Dermatological Diseases and Conditions, Developmental Disorder, Hereditary Disorder	Waardenburg syndrome type 2A	3.69E-02				MITF	1
Developmental Disorder, Hereditary Disorder, Immunological Disease	X-linked severe combined immunodeficiency	3.69E-02				IL2RG	1
Cellular Function and Maintenance, Molecular Transport	absorption of Na+	3.69E-02				NEDD4L	1
Developmental Disorder, Hereditary Disorder	acid-labile subunit deficiency	3.69E-02				IGFALS	1
Connective Tissue Disorders, Developmental Disorder, Hereditary Disorder, Skeletal and Muscular Disorders	acrodysostosis type 2	3.69E-02				PDE4D	1
Cell Signaling, Lipid Metabolism, Post-Translational Modification, Small Molecule Biochemistry, Vitamin and Mineral Metabolism	activation of cholecalciferol	3.69E-02				CYP2R1	1
Cancer, Hematological Disease, Immunological Disease, Organismal Injury and Abnormalities	acute phase chronic myeloid leukemia	3.69E-02				STAT5A	1
Dermatological Diseases and Conditions, Hereditary Disorder	adermatoglyphia	3.69E-02				SMARCAD1	1
Cancer, Hematological Disease, Immunological Disease, Organismal Injury and Abnormalities	adult B-cell acute lymphoblastic leukemia	3.69E-02				IKZF1	1
Developmental Disorder, Hereditary Disorder, Metabolic Disease, Organismal Injury and Abnormalities	albinism-deafness syndrome of tietz	3.69E-02				MITF	1
Dermatological Diseases and Conditions, Hereditary Disorder	alopecia, neurologic defects, and endocrinopathy syndrome	3.69E-02				RBM28	1
Developmental Disorder, Hereditary Disorder, Metabolic Disease, Neurological Disease	alpha-N-acetylgalactosaminidase deficiency type III	3.69E-02				NAGA	1
Cell Death and Survival	anoikis of leukemia cell lines	3.69E-02				BCL2	1
Cell Death and Survival	anoikis of lymphoma cell lines	3.69E-02				BCL2	1
Cancer, Cell Death and Survival, Tumor Morphology	apoptosis of HAEC cells	3.69E-02				PLA2G5	1
Cancer, Cell Death and Survival, Tumor Morphology	apoptosis of lymphatic endothelial cells	3.69E-02				FLT4	1
Cancer, Cell Death and Survival, Tumor Morphology	apoptosis of oocytes	3.69E-02				BCL2	1
Cancer, Cell Death and Survival, Tumor Morphology	apoptosis of proximal tubule cells	3.69E-02				MAP2K1	1
Cancer, Cell Death and Survival, Tumor Morphology	apoptosis of stromal cell lines	3.69E-02				PTGS2	1
Cell Cycle, Embryonic Development	arrest in G1 phase of embryonic stem cells	3.69E-02				LRWD1	1
Cancer, Cellular Assembly and Organization, Cellular Development, Cellular Growth and Proliferation, Hematological System Development and Function, Hematopoiesis, Nervous System Development and Function, Tissue Development, Tumor Morphology	arrest in growth of erythroblasts	3.69E-02				EPO	1
Cellular Development, Hematological System Development and Function, Hematopoiesis	arrest in maturation of B lymphocytes	3.69E-02				ZNF423	1
Cell Cycle, DNA Replication, Recombination, and Repair	arrest in spindle checkpoint of cervical cancer cell lines	3.69E-02				DLGAP5	1
Immunological Disease, Inflammatory Disease, Respiratory Disease	aspirin-intolerant asthma/rhinitis	3.69E-02				PTGS2	1
Cell-To-Cell Signaling and Interaction, Cellular Assembly and Organization, Connective Tissue Development and Function	association of fibroblasts	3.69E-02				IGFBP3	1
Cardiovascular Disease, Dermatological Diseases and Conditions, Developmental Disorder, Hereditary Disorder, Immunological Disease, Neurological Disease	ataxia-telangiectasia	3.69E-02				ATM	1
Cardiovascular Disease, Dermatological Diseases and Conditions, Developmental Disorder, Hereditary Disorder, Neurological Disease	ataxia-telangiectasia variant	3.69E-02				ATM	1
Auditory Disease, Hereditary Disorder, Neurological Disease	autosomal dominant deafness type 64	3.69E-02				DIABLO	1
Developmental Disorder, Hereditary Disorder, Metabolic Disease, Neurological Disease	autosomal recessive GLUT1 deficiency syndrome type 1	3.69E-02				SLC2A1	1
Connective Tissue Disorders, Dermatological Diseases and Conditions, Developmental Disorder, Hereditary Disorder, Metabolic Disease, Organismal Injury and Abnormalities	autosomal recessive cutis laxa type IB	3.69E-02				EFEMP2	1
Auditory Disease, Hereditary Disorder, Neurological Disease	autosomal recessive deafness type 88	3.69E-02				ELMOD3	1
Hereditary Disorder, Neurological Disease, Organismal Injury and Abnormalities, Skeletal and Muscular Disorders	autosomal recessive distal spinal muscular atrophy type 5	3.69E-02				DNAJB2	1
Dermatological Diseases and Conditions, Developmental Disorder, Hereditary Disorder, Organismal Injury and Abnormalities	autosomal recessive dyskeratosis congenita type 5	3.69E-02				RTEL1	1
Connective Tissue Disorders, Dermatological Diseases and Conditions, Developmental Disorder, Hereditary Disorder, Organismal Injury and Abnormalities	autosomal recessive epidermolysis bullosa dystrophica inversa	3.69E-02				COL7A1	1
Developmental Disorder, Hereditary Disorder, Neurological Disease	autosomal recessive mental retardation type 36	3.69E-02				ADAT3	1
Connective Tissue Disorders, Developmental Disorder, Hereditary Disorder, Skeletal and Muscular Disorders	autosomal recessive osteopetrosis type 8	3.69E-02				SNX10	1
Connective Tissue Disorders, Dermatological Diseases and Conditions, Developmental Disorder, Hereditary Disorder, Immunological Disease, Organismal Injury and Abnormalities	autosomal recessive pretibial epidermolysis bullosa	3.69E-02				COL7A1	1
Developmental Disorder, Hematological Disease, Hereditary Disorder, Immunological Disease	autosomal recessive severe congenital neutropenia 5	3.69E-02				VPS45	1
Hereditary Disorder, Neurological Disease	autosomal recessive spastic paraplegia type 49	3.69E-02				TECPR2	1
Hereditary Disorder, Neurological Disease	autosomal recessive spinocerebellar ataxia with axonal neuropathy	3.69E-02				TDP1	1
Antigen Presentation, Developmental Disorder, Hereditary Disorder, Immunological Disease	bare lymphocyte syndrome type II complementation group A	3.69E-02				CIITA	1
Cancer, Organismal Injury and Abnormalities, Reproductive System Disease	basal-like breast cancer	3.69E-02				BRCA1	1
Connective Tissue Disorders, Developmental Disorder, Hereditary Disorder, Metabolic Disease	beta-mannosidosis	3.69E-02				MANBA	1
Cancer, Organismal Injury and Abnormalities, Reproductive System Disease	bilateral breast ovarian cancer	3.69E-02				BRCA1	1
Cancer, Endocrine System Disorders, Organismal Injury and Abnormalities, Reproductive System Disease	bilateral ovarian cancer	3.69E-02				BRCA1	1
Amino Acid Metabolism, Drug Metabolism, Gene Expression, Small Molecule Biochemistry	binding of methotrexate	3.69E-02				SLC19A1	1
Nucleic Acid Metabolism, Small Molecule Biochemistry	biosynthesis of NADP	3.69E-02				ME1	1
Connective Tissue Disorders, Hereditary Disorder	branchiootorenal syndrome 2	3.69E-02				SIX5	1
Cardiovascular Disease, Dermatological Diseases and Conditions, Developmental Disorder	cardiofaciocutaneous syndrome type 3	3.69E-02				MAP2K1	1
Hematological System Development and Function	cardiopulmonary bypass-induced fibrinolysis	3.69E-02				BDKRB2	1
Developmental Disorder, Hematological Disease, Hereditary Disorder, Metabolic Disease, Organismal Injury and Abnormalities, Renal and Urological Disease	cblD type homocystinuria variant 1	3.69E-02				MMADHC	1
Developmental Disorder, Hereditary Disorder, Metabolic Disease, Organismal Injury and Abnormalities, Renal and Urological Disease	cblD type methylmalonic aciduria variant 2	3.69E-02				MMADHC	1
Cell Cycle, Connective Tissue Development and Function	cell cycle progression of skin cell lines	3.69E-02				ALDH3A1	1
Cell Cycle	cell division of stem cells	3.69E-02				WWTR1	1
Cell Morphology, Connective Tissue Development and Function	cell spreading of fibroblast cell lines	3.69E-02				TNIK	1
Cell Death and Survival, Hematological System Development and Function	cell viability of insect cell lines	3.69E-02				BCL2	1
Cancer	chemosensitivity of melanoma cell lines	3.69E-02				MITF	1
Cellular Movement	chemotaxis of squamous cell carcinoma cell lines	3.69E-02				SYK	1
Cellular Assembly and Organization	clustering of lysosome	3.69E-02				VPS39	1
Cell-To-Cell Signaling and Interaction, Cellular Growth and Proliferation, Hematological System Development and Function	co-stimulation of erythroid cell lines	3.69E-02				EPO	1
Cellular Growth and Proliferation, Hair and Skin Development and Function, Hematological System Development and Function, Hematopoiesis	colony formation of lymphoblasts	3.69E-02				BCL2	1
Cellular Growth and Proliferation, Hair and Skin Development and Function, Hematological System Development and Function, Hematopoiesis	colony formation of multipotential hemopoietic progenitor cells	3.69E-02				EPO	1
Cardiovascular Disease, Hereditary Disorder, Metabolic Disease	combined lipase deficiency	3.69E-02				LMF1	1
Immunological Disease	common variable immunodeficiency type 3	3.69E-02				CD19	1
Developmental Disorder, Neurological Disease, Organismal Injury and Abnormalities	complex cortical dysplasia with other brain malformations 1	3.69E-02				TUBB3	1
Lipid Metabolism, Molecular Transport, Nucleic Acid Metabolism, Small Molecule Biochemistry	concentration of dGTP	3.69E-02				RRM2	1
Hereditary Disorder, Ophthalmic Disease, Organismal Injury and Abnormalities	cone-rod dystrophy type 12	3.69E-02				PROM1	1
Developmental Disorder, Hereditary Disorder, Ophthalmic Disease, Skeletal and Muscular Disorders	congenital fibrosis of extraocular muscles type 3A	3.69E-02				TUBB3	1
Connective Tissue Disorders, Developmental Disorder, Hereditary Disorder, Metabolic Disease	congenital generalized lipodystrophy type 2	3.69E-02				BSCL2	1
Cardiovascular System Development and Function, Tissue Morphology	contraction of aortic ring tissue	3.69E-02				EPO	1
Connective Tissue Disorders, Dermatological Diseases and Conditions, Developmental Disorder, Hereditary Disorder, Metabolic Disease, Ophthalmic Disease, Organismal Injury and Abnormalities, Skeletal and Muscular Disorders	corneal fragility keratoglobus, blue sclerae and joint hypermobility	3.69E-02				ZNF469	1
Connective Tissue Disorders, Developmental Disorder, Hereditary Disorder, Skeletal and Muscular Disorders	cousin syndrome	3.69E-02				TBX15	1
Cellular Growth and Proliferation, Cellular Movement, Hematological System Development and Function	cytostasis of leukocyte cell lines	3.69E-02				BCL11B	1
Cancer, Cell-To-Cell Signaling and Interaction, Inflammatory Response	cytotoxic reaction of lymphoblastoid cell lines	3.69E-02				ATM	1
Nucleic Acid Metabolism, Small Molecule Biochemistry	deamination of dCMP	3.69E-02				DCTD	1
Cellular Compromise	degeneration of cytoplasmic aggregates	3.69E-02				BCL2	1
Cell Cycle, Embryonic Development	delay in G1 phase of lymphoblastoid cell lines	3.69E-02				ATM	1
Cell Cycle	delay in G2 phase of breast cancer cell lines	3.69E-02				NRG1	1
Cancer, Cell Death and Survival, Tumor Morphology	delay in apoptosis of cervical cancer cell lines	3.69E-02				BCL2	1
Cell Cycle	delay in mitosis of breast cancer cell lines	3.69E-02				BRCA1	1
Tissue Morphology	density of T lymphocytes	3.69E-02				PTGS2	1
Tissue Morphology	density of macrophages	3.69E-02				PTGS2	1
Carbohydrate Metabolism, Molecular Transport, Small Molecule Biochemistry	deposition of glycosaminoglycan	3.69E-02				B3GAT3	1
Cellular Compromise	disassembly of coiled body	3.69E-02				COIL	1
Cellular Assembly and Organization, Cellular Compromise	disruption of coiled body	3.69E-02				COIL	1
Cellular Assembly and Organization, Cellular Compromise	disruption of microtubule cytoskeleton	3.69E-02				ERG	1
Cell Signaling, Cell-To-Cell Signaling and Interaction, Nucleic Acid Metabolism, Reproductive System Development and Function, Small Molecule Biochemistry, Tissue Development	dissociation of guanosine 5'-O-(3-thiotriphosphate)	3.69E-02				RCC1	1
Connective Tissue Disorders, Dermatological Diseases and Conditions, Developmental Disorder, Hereditary Disorder, Immunological Disease, Organismal Injury and Abnormalities	dominant dystrophic epidermolysis bullosa pruriginosa	3.69E-02				COL7A1	1
Connective Tissue Disorders, Dermatological Diseases and Conditions, Developmental Disorder, Hereditary Disorder, Immunological Disease, Organismal Injury and Abnormalities	dominant dystrophic epidermolysis bullosa with absence of skin	3.69E-02				COL7A1	1
Connective Tissue Disorders, Dermatological Diseases and Conditions, Developmental Disorder, Hereditary Disorder, Organismal Injury and Abnormalities	dominant neonatal dystrophic epidermolysis bullosa	3.69E-02				COL7A1	1
Cardiovascular Disease, Cellular Compromise, Organismal Injury and Abnormalities	dysfunction of vascular endothelial cells	3.69E-02				ATM	1
Neurological Disease	early infantile epileptic encephalopathy type 13	3.69E-02				SCN8A	1
Hereditary Disorder, Neurological Disease	early infantile epileptic encephalopathy type 4	3.69E-02				STXBP1	1
Cell Morphology	enlargement of cardiomyocytes	3.69E-02				PRKG1	1
Cell Cycle	entry into G0/G1 phase transition of breast cancer cell lines	3.69E-02				PTPRA	1
Hereditary Disorder, Neurological Disease, Psychological Disorders	episodic choreoathetosis/spasticity	3.69E-02				SLC2A1	1
Cardiovascular Disease, Hereditary Disorder, Organismal Injury and Abnormalities, Skeletal and Muscular Disorders	familial atrial fibrillation 3	3.69E-02				KCNQ1	1
Hereditary Disorder, Ophthalmic Disease	familial benign fleck retina	3.69E-02				PLA2G5	1
Hereditary Disorder, Neurological Disease, Ophthalmic Disease	familial horizontal gaze palsy with progressive scoliosis	3.69E-02				ROBO3	1
Cancer, Endocrine System Disorders, Gastrointestinal Disease, Hereditary Disorder	familial pancreatic cancer	3.69E-02				ATM	1
Cardiovascular Disease, Hereditary Disorder	familial thoracic aortic aneurysm type 8	3.69E-02				PRKG1	1
Behavior, Nutritional Disease	fasting	3.69E-02				PTGS2	1
Cell Morphology	fluidity of membrane lipid core	3.69E-02				BAX	1
Molecular Transport	flux of water	3.69E-02				AQP4	1
Cell Morphology, Cellular Assembly and Organization, Cellular Development, Cellular Function and Maintenance, Cellular Growth and Proliferation, DNA Replication, Recombination, and Repair, Embryonic Development, Hematological System Development and Function, Hematopoiesis, Nervous System Development and Function, Organ Development, Organismal Development, Renal and Urological System Development a…	formation of cobblestone area-forming cells	3.69E-02				STAT5A	1
Hereditary Disorder, Neurological Disease	generalized epilepsy with febrile seizures plus type 7	3.69E-02				SCN9A	1
DNA Replication, Recombination, and Repair, Gene Expression, Lipid Metabolism, Small Molecule Biochemistry	generation of eicosapentenoic acid	3.69E-02				PTGS2	1
Connective Tissue Disorders, Developmental Disorder, Neurological Disease, Organismal Injury and Abnormalities, Skeletal and Muscular Disorders	genitopatellar syndrome	3.69E-02				KAT6B	1
Cancer, Hereditary Disorder, Neurological Disease	glioma susceptibility 3	3.69E-02				BRCA2	1
Neurological Disease	global cerebral hypomyelination	3.69E-02				SLC25A12	1
Developmental Disorder, Hereditary Disorder, Metabolic Disease	glucose-galactose malabsorption	3.69E-02				SLC5A1	1
Developmental Disorder, Hereditary Disorder, Metabolic Disease, Neurological Disease	glut1 deficiency syndrome type 2	3.69E-02				SLC2A1	1
Developmental Disorder, Hereditary Disorder, Metabolic Disease, Organismal Injury and Abnormalities, Renal and Urological Disease	glutaric acidemia type I	3.69E-02				GCDH	1
Developmental Disorder, Gastrointestinal Disease, Hepatic System Disease, Hereditary Disorder, Metabolic Disease	glycogen storage disease type IIIA	3.69E-02				AGL	1
Developmental Disorder, Gastrointestinal Disease, Hepatic System Disease, Hereditary Disorder, Metabolic Disease	glycogen storage disease type IIIB	3.69E-02				AGL	1
Developmental Disorder, Gastrointestinal Disease, Hepatic System Disease, Hereditary Disorder, Metabolic Disease	glycogen storage disease type IIIC	3.69E-02				AGL	1
Carbohydrate Metabolism, Cellular Function and Maintenance	glycolysis of leukocyte cell lines	3.69E-02				BCL2	1
Connective Tissue Disorders, Developmental Disorder, Hereditary Disorder, Skeletal and Muscular Disorders	gracile bone dysplasia	3.69E-02				FAM111A	1
Metabolic Disease, Neurological Disease, Psychological Disorders	grade 5 Alzheimer's disease	3.69E-02				PTGS2	1
Cancer	hereditary glomuvenous malformation	3.69E-02				GLMN	1
Cardiovascular Disease, Dermatological Diseases and Conditions, Hereditary Disorder	hereditary hemorrhagic telangiectasia type 5	3.69E-02				GDF2	1
Hereditary Disorder, Immunological Disease, Organismal Injury and Abnormalities	hereditary lymphedema type i	3.69E-02				FLT4	1
Hereditary Disorder, Neurological Disease	hereditary spastic paraplegia autosomal dominant 31	3.69E-02				REEP1	1
Digestive System Development and Function, Gastrointestinal Disease, Hepatic System Development and Function, Hepatic System Disease, Infectious Disease, Inflammatory Disease, Inflammatory Response, Organ Development, Organismal Injury and Abnormalities	high grade chronic hepatitis C	3.69E-02				CCR7	1
Connective Tissue Disorders, Developmental Disorder, Hereditary Disorder, Neurological Disease, Organismal Injury and Abnormalities, Skeletal and Muscular Disorders	holoprosencephaly-4	3.69E-02				TGIF1	1
Connective Tissue Disorders, Developmental Disorder, Hereditary Disorder, Neurological Disease, Organismal Injury and Abnormalities, Skeletal and Muscular Disorders	holoprosencephaly-9	3.69E-02				GLI2	1
Nucleic Acid Metabolism, Small Molecule Biochemistry	hydrolysis of thiamine triphosphate	3.69E-02				THTPA	1
Cell-To-Cell Signaling and Interaction, Cellular Growth and Proliferation, Nervous System Development and Function	hyperexcitation of sensory neurons	3.69E-02				SCN9A	1
Connective Tissue Disorders, Developmental Disorder, Gastrointestinal Disease, Hematological Disease, Hepatic System Disease, Hereditary Disorder, Metabolic Disease, Neurological Disease, Organismal Injury and Abnormalities, Psychological Disorders	hypermanganesemia with dystonia, polycythemia, and cirrhosis	3.69E-02				SLC30A10	1
Cellular Function and Maintenance	hyperpolarization of monocyte-derived dendritic cells	3.69E-02				SCN9A	1
Cell-To-Cell Signaling and Interaction, Cellular Growth and Proliferation, Nervous System Development and Function	hypoexcitation of sympathetic neuron	3.69E-02				SCN9A	1
Connective Tissue Disorders, Dental Disease, Developmental Disorder, Digestive System Development and Function, Endocrine System Disorders, Gastrointestinal Disease, Hereditary Disorder, Neurological Disease, Organismal Development, Organismal Injury and Abnormalities, Psychological Disorders, Reproductive System Disease, Skeletal and Muscular Disorders	hypomyelinating leukodystrophy type 7 with oligodontia and hypogonadotropic hypogonadism	3.69E-02				POLR3A	1
Hereditary Disorder, Neurological Disease, Psychological Disorders	hypomyelinating leukodystrophy type 7 without oligodontia or hypogonadotropic hypogonadism	3.69E-02				POLR3A	1
Hereditary Disorder, Neurological Disease, Skeletal and Muscular Disorders	hypomyelination with brainstem and spinal cord involvement and leg spasticity	3.69E-02				DARS	1
Developmental Disorder, Immunological Disease	hypoplasia of thymus gland	3.69E-02				IL2RG	1
Dermatological Diseases and Conditions, Hereditary Disorder	hypotrichosis type 1	3.69E-02				APCDD1	1
Dermatological Diseases and Conditions, Hereditary Disorder	hypotrichosis type 11	3.69E-02				SNRPE	1
Cardiovascular Disease, Hereditary Disorder, Neurological Disease, Organismal Injury and Abnormalities, Psychological Disorders	idiopathic basal ganglia calcification type 1	3.69E-02				SLC20A2	1
Cancer, Hematological Disease, Immunological Disease, Organismal Injury and Abnormalities	immunoblastic large B-cell lymphoma	3.69E-02				ATM	1
Cell-To-Cell Signaling and Interaction, Cellular Growth and Proliferation, Drug Metabolism, Hematological System Development and Function, Lipid Metabolism, Small Molecule Biochemistry	induction of prostaglandin E2	3.69E-02				PTGS2	1
Gastrointestinal Disease, Hepatic System Disease, Hereditary Disorder, Organismal Injury and Abnormalities	infantile liver failure syndrome type 2	3.69E-02				MARS	1
Infectious Disease, Neurological Disease	infection of Schwann cells	3.69E-02				NTF3	1
Infectious Disease	infectivity of Cercospora nicotianae	3.69E-02				BCL2	1
Amino Acid Metabolism, Drug Metabolism, Molecular Transport, Small Molecule Biochemistry	influx of methotrexate	3.69E-02				SLC19A1	1
Behavior	ingestion of carbohydrate	3.69E-02				HTR2A	1
Behavior	ingestion of ethanol	3.69E-02				HTR2A	1
Cardiovascular Disease, Dermatological Diseases and Conditions, Hereditary Disorder	inherited erythromelalgia	3.69E-02				SCN9A	1
Cell-mediated Immune Response, Cellular Movement, Hematological System Development and Function, Immune Cell Trafficking	invasion of T lymphocytes	3.69E-02				IL18	1
Cancer, Cell Death and Survival, Tumor Morphology	killing of cancer cells	3.69E-02				NCR3LG1	1
Connective Tissue Disorders, Dermatological Diseases and Conditions, Developmental Disorder, Hereditary Disorder, Organismal Injury and Abnormalities	laryngo-onychocutaneous syndrome	3.69E-02				LAMA3	1
Cell Death and Survival, Cellular Assembly and Organization, Molecular Transport	leakage of intracellular stores	3.69E-02				BCL2	1
Hereditary Disorder, Ophthalmic Disease, Organismal Injury and Abnormalities	leber congenital amaurosis type 11	3.69E-02				IMPDH1	1
Hereditary Disorder, Ophthalmic Disease, Organismal Injury and Abnormalities	leber congenital amaurosis type 6	3.69E-02				RPGRIP1	1
Endocrine System Disorders, Hereditary Disorder, Nutritional Disease	leptin receptor deficiency	3.69E-02				LEPR	1
Connective Tissue Disorders, Developmental Disorder, Hereditary Disorder, Neurological Disease, Skeletal and Muscular Disorders	lethal congenital contractural syndrome Israeli bedouin type A	3.69E-02				ERBB3	1
Connective Tissue Disorders, Dermatological Diseases and Conditions, Developmental Disorder, Hereditary Disorder, Organismal Injury and Abnormalities	localized recessive dystrophic epidermolysis bullosa	3.69E-02				COL7A1	1
Cellular Compromise	lysis of mitochondria	3.69E-02				BCL2	1
Hereditary Disorder, Ophthalmic Disease, Organismal Injury and Abnormalities	macular dystrophy 2, bull's eye	3.69E-02				PROM1	1
Nervous System Development and Function	mechanical nociception	3.69E-02				EPO	1
Developmental Disorder, Hereditary Disorder, Neurological Disease	mental retardation FRA12A type	3.69E-02				DIP2B	1
Cardiovascular Disease, Connective Tissue Disorders, Developmental Disorder, Neurological Disease, Organismal Injury and Abnormalities, Skeletal and Muscular Disorders	microcephaly-capillary malformation syndrome	3.69E-02				STAMBP	1
Cell Morphology, Cellular Assembly and Organization, Cellular Compromise	micronucleation of breast cancer cell lines	3.69E-02				BRCA1	1
Cell Morphology, Cellular Assembly and Organization, Cellular Compromise	micronucleation of nucleus	3.69E-02				SFN	1
Cancer, Gastrointestinal Disease	mucinous adenocarcinoma of rectum	3.69E-02				SLIT2	1
Tox Functions
Categories	Diseases or Functions Annotation	p-Value	Predicted Activation State	Activation z-score	Notes	Molecules	# Molecules
Cardiac Necrosis/Cell Death, Renal Necrosis/Cell Death	cell viability of tumor cell lines	4.92E-04	Increased	2.470	bias	ACER2,ATM,BAX,BCL2,BRCA1,BRCA2,CDK2,CERK,DGKA,DIABLO,DIS3,DPP3,EPO,ERBB3,FAM103A1,FANCA,FANCG,FBXL2,FBXO18,FKBP5,FLT4,FN3K,FOSL1,HK3,IGFBP3,LNX2,MAP2K1,MICAL2,MTMR1,NRG1,NTF3,PCGF2,PLEKHG2,PPP1R16B,PRKAA2,PROM1,PTGS2,PTPRA,PTPRO,RAB11A,RRM2,SFN,SIRT1,SLC19A1,SLC25A23,SLC2A1,SMARCD3,SNRPE,TCF7L1,TEC,TUBB3	51
Cardiac Necrosis/Cell Death, Renal Necrosis/Cell Death	cell viability of pancreatic cancer cell lines	4.95E-04		1.254	bias	BRCA2,ERBB3,FANCG,FKBP5,PLEKHG2,RRM2,SIRT1	7
Liver Necrosis/Cell Death, Renal Necrosis/Cell Death	cell death of lymphoblastoid cell lines	8.11E-04		-1.180		ATM,BAX,BCL2,CDK2,CR1,DCTD,DUSP4,IRF4,NTF3,SLC28A1,SYK	11
Cardiac Necrosis/Cell Death, Liver Necrosis/Cell Death, Renal Necrosis/Cell Death	apoptosis of lymphoblastoid cell lines	1.37E-03		-0.936		ATM,BAX,BCL2,CDK2,IRF4,SYK	6
Liver Hyperplasia/Hyperproliferation	Cancer	2.58E-03		0.183		AATK,ABHD15,ACER2,ADAMTS9,ADAT3,ADO,ADRA2A,ADRBK2,AGAP6 (includes others),AGL,AGMO,AGPAT5,AGTPBP1,AHDC1,AHI1,AIM1,ALDH3A1,ALKBH1,ALOX5,AMN,APCDD1,APPL1,AQP4,ARHGAP19,ARSF,ASAP2,ATAD3A,ATM,ATP13A4,B3GALNT1,B3GALT5,B3GAT3,B3GNT3,BAK1,BAX,BCAT1,BCL11B,BCL2,BDH1,BDKRB2,BIRC3,BRCA1,BRCA2,BRCC3,BRF2,BROX,BSCL2,BTF3L4,BTG3,BTN2A2,C12orf49,C14orf159,C15orf27,C19orf57,C1orf106,C1orf35,C22orf34,C2CD5,C9orf…	583
Cardiac Necrosis/Cell Death, Liver Necrosis/Cell Death, Renal Necrosis/Cell Death	apoptosis of carcinoma cells	2.98E-03		-0.261		BAX,BCL2,DIABLO,SIRT1	4
Cardiac Necrosis/Cell Death, Renal Necrosis/Cell Death	cell viability of neuroblastoma cell lines	3.24E-03		1.455		BCL2,DIABLO,DPP3,NTF3,PTGS2,SLC2A1	6
Cardiac Necrosis/Cell Death, Renal Necrosis/Cell Death	cell viability of natural killer cells	3.55E-03				BCL2,MAP2K1,SYK	3
Cardiac Necrosis/Cell Death, Liver Necrosis/Cell Death, Renal Necrosis/Cell Death	apoptosis of photoreceptors	3.98E-03				BCL2,EPO	2
Cardiac Necrosis/Cell Death, Liver Necrosis/Cell Death, Renal Necrosis/Cell Death	apoptosis of lung cancer cell lines	4.55E-03		-0.125		BAK1,BAX,BCL2,BIRC3,BRCA2,DIABLO,ERBB3,FBXL2,IGFBP3,NRG1,PDE4D,PMEPA1,PTGS2,PTPRO,RRM2,SIRT1	16
Cardiac Necrosis/Cell Death, Liver Necrosis/Cell Death, Renal Necrosis/Cell Death	apoptosis of mammary tumor cells	4.94E-03				BAX,BCL2,IGFBP3	3
Liver Necrosis/Cell Death, Renal Necrosis/Cell Death	cell death of leukocyte cell lines	5.35E-03		-0.152		BCL2,CD19,EIF2AK2,HCST,IRF4,STAT5A,SYK,TNFRSF1B	8
Liver Necrosis/Cell Death, Renal Necrosis/Cell Death	cell death of lung cancer cell lines	5.43E-03		-0.129		BAK1,BAX,BCL2,BIRC3,BRCA2,DIABLO,ERBB3,FBXL2,HCST,IGFBP3,NRG1,PDE4D,PMEPA1,PTGS2,PTPRO,RRM2,SIRT1,TUBB3	18
Cardiac Necrosis/Cell Death, Liver Necrosis/Cell Death, Renal Necrosis/Cell Death	apoptosis of fibrosarcoma cell lines	6.57E-03		-0.218		BAX,BIRC3,EIF2AK2,ING2,STAT2,TRAF1	6
Cardiac Necrosis/Cell Death, Renal Necrosis/Cell Death	cell viability	6.89E-03	Increased	2.644	bias	ACER2,ATM,BAK1,BAX,BCL2,BRCA1,BRCA2,CDK2,CERK,DGKA,DIABLO,DIS3,DPP3,EPO,ERBB3,FAM103A1,FANCA,FANCG,FBXL2,FBXO18,FKBP5,FLT4,FN3K,FOSL1,HK3,IGFBP3,LNX2,MAP2K1,MICAL2,MTMR1,NRG1,NTF3,PCGF2,PLEKHG2,PPP1R16B,PRKAA2,PROM1,PTGS2,PTPRA,PTPRO,RAB11A,RRM2,SFN,SIRT1,SLC19A1,SLC25A23,SLC2A1,SMARCD3,SNRPE,STAT2,SUV39H1,SYK,TCF7L1,TEC,TUBB3,XRCC1	56
Cardiac Necrosis/Cell Death, Liver Necrosis/Cell Death, Renal Necrosis/Cell Death	apoptosis of Schwann cells	7.76E-03				BCL2,NRG1	2
Liver Fibrosis	migration of naive lymphocytes	7.76E-03				CCR7,TNFRSF1B	2
Liver Necrosis/Cell Death, Renal Necrosis/Cell Death	cell death of hematopoietic cell lines	7.84E-03		-0.430		BCL2,BIRC3,CD19,EIF2AK2,HCST,IRF4,STAT5A,SYK,TNFRSF1B	9
Cardiac Necrosis/Cell Death, Liver Necrosis/Cell Death, Renal Necrosis/Cell Death	apoptosis of leukocyte cell lines	8.32E-03		-0.479		BCL2,CD19,EIF2AK2,IRF4,STAT5A,SYK,TNFRSF1B	7
Cardiac Necrosis/Cell Death, Liver Necrosis/Cell Death, Renal Necrosis/Cell Death	apoptosis of prostate cancer cell lines	9.20E-03		-0.527		ALOX5,ATM,BAK1,BAX,BCL2,BIRC3,BRCA1,CCAR1,CDK5R1,DIABLO,IGFBP3,PTGS2,SIRT1,STAT5A	14
Cardiac Necrosis/Cell Death, Renal Necrosis/Cell Death	cell viability of lymphoblastoid cell lines	1.08E-02				ATM,BAX,BCL2	3
Cardiac Necrosis/Cell Death, Liver Necrosis/Cell Death, Renal Necrosis/Cell Death	apoptosis of hematopoietic cell lines	1.14E-02		-0.736		BCL2,BIRC3,CD19,EIF2AK2,IRF4,STAT5A,SYK,TNFRSF1B	8
Cardiac Necrosis/Cell Death, Renal Necrosis/Cell Death	cell viability of hepatoma cell lines	1.64E-02	Increased	2.000	bias	BCL2,IGFBP3,PRKAA2,PROM1	4
Cardiac Necrosis/Cell Death, Renal Necrosis/Cell Death	cell viability of leukemia cell lines	1.67E-02		0.279	bias	BAX,BCL2,EPO,HK3,MAP2K1,SLC19A1	6
Cardiac Necrosis/Cell Death, Liver Necrosis/Cell Death, Renal Necrosis/Cell Death	apoptosis of sympathetic neuron	1.85E-02				BAX,BCL2	2
Cardiac Necrosis/Cell Death, Renal Necrosis/Cell Death	cell viability of breast cancer cell lines	1.86E-02		0.511	bias	ATM,BCL2,BRCA1,CDK2,ERBB3,FKBP5,IGFBP3,NRG1,PTGS2,SFN,SNRPE	11
Liver Necrosis/Cell Death, Renal Necrosis/Cell Death	cell death of bone cancer cell lines	1.91E-02		1.065		ATM,BAX,BCL2,BRCA1,CABLES1,CDK2,DIABLO,E2F3,ERG,HCST,NDN,PRKAA2,STAT2	13
Liver Necrosis/Cell Death, Renal Necrosis/Cell Death	cell death of fibroblasts	1.92E-02		-0.323		ATM,BAK1,BAX,BCL2,BIRC3,BRCA1,TRAF1	7
Cardiac Necrosis/Cell Death, Liver Necrosis/Cell Death, Renal Necrosis/Cell Death	apoptosis of carcinoma cell lines	2.07E-02		0.145		BAK1,BAX,BCL2,ERBB3,FBXL2,IGFBP3,NRG1,PDE4D,PMEPA1,PTGS2,PTPRO,RRM2,SIRT1	13
Renal Proliferation	proliferation of lymphatic system cells	2.12E-02		1.741	bias	ATM,EPO,FANCA,FLT4,IGFBP3,PTPRO	6
Hepatocellular Carcinoma, Liver Hyperplasia/Hyperproliferation	hepatocellular carcinoma	2.16E-02				AGAP6 (includes others),CKS2,CPEB2,CTNND2,DPP3,EIF2AK2,ERBB3,FLJ22184,FLT4,FRK,IGFBP3,LINC00152,ME3,NCR3LG1,NEIL3,NUFIP1,PAMR1,PER3,PLCL1,PRKAA2,PTGS2,RRM2,SLC25A12,SLIT2,SPON1,SV2A,TEC,TNIK,TPX2,VSIG10	30
Cardiac Necrosis/Cell Death, Renal Necrosis/Cell Death	cell viability of cervical cancer cell lines	2.23E-02		1.715	bias	ACER2,ATM,BCL2,BRCA1,BRCA2,CDK2,CERK,DGKA,FAM103A1,FANCA,FN3K,MTMR1,PPP1R16B,PTPRA,PTPRO	15
Cardiac Necrosis/Cell Death, Liver Necrosis/Cell Death, Renal Necrosis/Cell Death	apoptosis of bone cancer cell lines	2.33E-02		1.028		ATM,BAX,BCL2,BRCA1,CDK2,DIABLO,E2F3,ERG,NDN,PRKAA2,STAT2	11
Liver Necrosis/Cell Death, Renal Necrosis/Cell Death	cell death of carcinoma cell lines	2.47E-02		0.126		BAK1,BAX,BCL2,ERBB3,FBXL2,HCST,IGFBP3,NRG1,PDE4D,PMEPA1,PTGS2,PTPRO,RRM2,SIRT1,TUBB3	15
Cardiac Necrosis/Cell Death, Liver Necrosis/Cell Death, Renal Necrosis/Cell Death	apoptosis of acute myeloblastic leukemia cells	2.52E-02				BCL2,FBXL2	2
Liver Necrosis/Cell Death, Renal Necrosis/Cell Death	cell death of blood cells	2.91E-02		0.229		BAK1,BAX,BCL2,BIRC3,CD19,CIITA,EIF2AK2,EPO,GPR132,HCST,IL18,INPP5D,IRF4,LEPR,MAP2K1,STAT5A,SYK,TNFRSF1B	18
Cardiac Necrosis/Cell Death, Liver Necrosis/Cell Death, Renal Necrosis/Cell Death	apoptosis of lymphocytes	2.92E-02		0.992		BAX,BCL2,CIITA,EIF2AK2,GPR132,IL18,INPP5D,STAT5A,TNFRSF1B	9
Cardiac Necrosis/Cell Death, Liver Necrosis/Cell Death, Renal Necrosis/Cell Death	apoptosis of fibroblasts	3.24E-02		0.022		ATM,BAK1,BAX,BCL2,BIRC3,TRAF1	6
Cardiac Necrosis/Cell Death, Liver Necrosis/Cell Death, Renal Necrosis/Cell Death	apoptosis of colon carcinoma cells	3.28E-02				BAX,DIABLO	2
Cardiac Necrosis/Cell Death, Liver Necrosis/Cell Death, Renal Necrosis/Cell Death	apoptosis of breast cancer cell lines	3.54E-02		0.541		BAK1,BAX,BCL2,BIRC3,BRCA1,CCAR1,CHMP5,DIABLO,DUSP4,IGFBP3,MAP2K1,NOD1,NRG1,PDE4D,PIK3CB,PTGS2,RIPK2,STAT5A	18
Pulmonary Hypertension	Pulmonary Hypertension	3.64E-02				ADRA2A,EDNRA,NPR1,PTGIR,SCN9A	5
Cardiac Arrythmia	Brugada syndrome type 2	3.69E-02				GPD1L	1
Congenital Heart Anomaly	Say-Barber-Biesecker-Young-Simpson syndrome	3.69E-02				KAT6B	1
Cardiac Necrosis/Cell Death, Liver Necrosis/Cell Death, Renal Necrosis/Cell Death	apoptosis of HAEC cells	3.69E-02				PLA2G5	1
Cardiac Necrosis/Cell Death, Liver Necrosis/Cell Death, Renal Necrosis/Cell Death	apoptosis of lymphatic endothelial cells	3.69E-02				FLT4	1
Cardiac Necrosis/Cell Death, Liver Necrosis/Cell Death, Renal Necrosis/Cell Death	apoptosis of oocytes	3.69E-02				BCL2	1
Cardiac Necrosis/Cell Death, Liver Necrosis/Cell Death, Renal Necrosis/Cell Death	apoptosis of proximal tubule cells	3.69E-02				MAP2K1	1
Cardiac Necrosis/Cell Death, Liver Necrosis/Cell Death, Renal Necrosis/Cell Death	apoptosis of stromal cell lines	3.69E-02				PTGS2	1
Cardiac Necrosis/Cell Death, Renal Necrosis/Cell Death	cell viability of insect cell lines	3.69E-02				BCL2	1
Cardiac Necrosis/Cell Death, Liver Necrosis/Cell Death, Renal Necrosis/Cell Death	delay in apoptosis of cervical cancer cell lines	3.69E-02				BCL2	1
Cardiac Enlargement	enlargement of cardiomyocytes	3.69E-02				PRKG1	1
Cardiac Arrythmia	familial atrial fibrillation 3	3.69E-02				KCNQ1	1
Liver Damage, Liver Inflammation/Hepatitis	high grade chronic hepatitis C	3.69E-02				CCR7	1
Liver Cirrhosis	hypermanganesemia with dystonia, polycythemia, and cirrhosis	3.69E-02				SLC30A10	1
Liver Failure	infantile liver failure syndrome type 2	3.69E-02				MARS	1
Congenital Heart Anomaly	multiple joint dislocations, short stature, craniofacial dysmorphism, and congenital heart defects	3.69E-02				B3GAT3	1
Nephrosis	nephronophthisis 14	3.69E-02				ZNF423	1
Nephrosis	nephronophthisis type 11	3.69E-02				TMEM67	1
Nephrosis	nephrotic syndrome type 6	3.69E-02				PTPRO	1
Cardiac Arrythmia	recessive long QT syndrome type 1	3.69E-02				KCNQ1	1
Cardiac Arrythmia	short-QT syndrome 2	3.69E-02				KCNQ1	1
Cardiac Arrythmia	susceptibility to acquired long QT syndrome type 1	3.69E-02				KCNQ1	1
